# Supplementary material for: The type VII secretion system protects Staphylococcus aureus against antimicrobial host fatty acids
Source: Sci Rep. 2020 Sep 9;10:14838. doi: 10.1038/s41598-020-71653-z (PMC7481793; doi:10.1038/s41598-020-71653-z)
Supplement: Supplementary file 2 — Supplementary Dataset S1. [file 41598_2020_71653_MOESM2_ESM.xlsx]

## Sheet: Dataset S1
Dataset S1: Differentially abundant proteins in WT USA300 JE2 and T7SS mutants in response to linoleic acid
Legend (adj. P.Val < 0.05):
WT		WT and ΔesxC			WT and ΔessC		WT, ΔessC and ΔesxC
ΔessC		ΔesxC			ΔessC and ΔesxC
	LA-WT/WT		LA-ΔessC/ΔessC		LA-ΔesxC/ΔesxC
Uniprot ID	logFC	adj.P.Val	logFC	adj.P.Val	logFC	adj.P.Val	Fasta Headers
Q2FK09	-3.02524	4.90322e-13	0	1	0	1	sp|Q2FK09|LYTR_STAA3 Sensory transduction protein LytR
A0A0H2XHW2	4.51429	1.23852e-11	4.93913	3.51533e-12	4.28748	1.0182e-11	tr|A0A0H2XHW2|A0A0H2XHW2_STAA3 Antigen, 67 kDa (Oleate hydratase, McrA)
Q2FIJ1	-2.91309	1.35984e-11	-0.03517	0.88867	-0.0744667	0.721947	sp|Q2FIJ1|AROD_STAA3 3-dehydroquinate dehydratase
A0A0H2XF17	4.77955	1.46988e-11	5.14945	7.78011e-12	4.79539	1.4025e-11	tr|A0A0H2XF17|A0A0H2XF17_STAA3 Putative lipoprotein
A0A0H2XJC7	3.62665	1.46988e-11	0	1	3.92182	8.57766e-12	tr|A0A0H2XJC7|A0A0H2XJC7_STAA3 Hydrolase, HAD-superfamily, subfamily IIIA
Q2FJH7	4.14654	1.46988e-11	3.94344	2.36777e-11	3.93336	2.10318e-11	sp|Q2FJH7|SLE1_STAA3 N-acetylmuramoyl-L-alanine amidase sle1
A0A0H2XIQ0	4.03917	2.64893e-11	4.26262	1.75124e-11	4.01578	2.51294e-11	tr|A0A0H2XIQ0|A0A0H2XIQ0_STAA3 Glycine betaine/carnitine/choline ABC transporter
A0A0H2XJH8	2.91896	3.46002e-11	2.68203	1.12061e-10	-0.26853	0.135127	tr|A0A0H2XJH8|A0A0H2XJH8_STAA3 Peptidase M20 domain-containing protein 2
A0A0H2XIF0	-3.62634	5.85531e-11	-0.352822	0.132232	-0.0927833	0.781037	tr|A0A0H2XIF0|A0A0H2XIF0_STAA3 MutT/nudix family protein
A0A0H2XGB4	2.61622	8.58393e-11	2.37284	3.67885e-10	2.66944	6.49273e-11	tr|A0A0H2XGB4|A0A0H2XGB4_STAA3 Choloylglycine hydrolase
A0A0H2XDU3	2.48172	1.35733e-10	0	1	2.01377	1.88674e-09	tr|A0A0H2XDU3|A0A0H2XDU3_STAA3 flavine reductase
A0A0H2XF42	2.57824	4.32824e-10	0.29623	0.132232	2.86594	1.09604e-10	tr|A0A0H2XF42|A0A0H2XF42_STAA3 Cytochrome D ubiquinol oxidase, subunit I
Q2FEK3	2.65936	6.314e-10	2.65014	7.8266e-10	2.60611	8.33503e-10	sp|Q2FEK3|URE1_STAA3 Urease subunit alpha ureC
A0A0H2XDX3	4.58128	1.57784e-08	4.86928	8.07568e-09	5.082	3.3893e-09	tr|A0A0H2XDX3|A0A0H2XDX3_STAA3 Uncharacterized protein
A0A0H2XH62	1.8004	2.0609e-08	1.73417	3.19434e-08	1.73065	2.91762e-08	tr|A0A0H2XH62|A0A0H2XH62_STAA3 D-lactate dehydrogenase
A0A0H2XE49	3.44518	4.02951e-08	0.43088	0.273479	0.167207	0.744187	tr|A0A0H2XE49|A0A0H2XE49_STAA3 Amidohydrolase
Q2FJ78	3.15215	7.85647e-08	3.58688	1.69503e-08	3.26741	3.94463e-08	sp|Q2FJ78|SDRD_STAA3 Serine-aspartate repeat-containing protein D
A0A0H2XH22	3.26931	9.13475e-08	3.73965	1.82133e-08	3.51301	3.15886e-08	tr|A0A0H2XH22|A0A0H2XH22_STAA3 Putative glycerophosphoryl diester phosphodiesterase
A0A0H2XFA3	-1.96093	1.20729e-07	-0.627263	0.00869276	-0.0713933	0.849145	tr|A0A0H2XFA3|A0A0H2XFA3_STAA3 metal hydrolase/cyclase
A0A0H2XHZ8	1.69189	2.1755e-07	1.73439	1.65323e-07	1.5326	5.82954e-07	tr|A0A0H2XHZ8|A0A0H2XHZ8_STAA3 Cell division protein DivIB
A0A0H2XGJ8	3.58993	3.56873e-07	1.29673	0.00702675	0.801447	0.0884458	tr|A0A0H2XGJ8|A0A0H2XGJ8_STAA3 Uncharacterized protein
A0A0H2XDZ5	2.05976	5.32245e-07	0.724975	0.0104109	2.42169	6.37098e-08	tr|A0A0H2XDZ5|A0A0H2XDZ5_STAA3 Uncharacterized protein
A0A0H2XI99	2.22182	7.47443e-07	2.59175	1.28083e-07	2.54483	1.22222e-07	sp|A0A0H2XI99|ESXA_STAA3 ESAT-6 secretion system extracellular protein A
A0A0H2XKH6	2.81105	8.64803e-07	0.490785	0.234724	-0.119877	0.849951	tr|A0A0H2XKH6|A0A0H2XKH6_STAA3 Universal stress protein family
Q2FEJ8	-1.629	8.64803e-07	-1.65772	8.22384e-07	-1.72096	4.09477e-07	sp|Q2FEJ8|SARR_STAA3 HTH-type transcriptional regulator SarR
A0A0H2XGS1	-1.31923	9.18127e-07	-1.07009	1.05851e-05	-1.26315	1.43307e-06	tr|A0A0H2XGS1|A0A0H2XGS1_STAA3 Peptide methionine sulfoxide reductase MsrA
A0A0H2XFP1	1.50633	1.02312e-06	1.41397	2.54092e-06	1.81729	1.04689e-07	tr|A0A0H2XFP1|A0A0H2XFP1_STAA3 EsaA
Q2FDV8	0.971023	1.69621e-06	0.972573	2.02361e-06	0.37431	0.012554	sp|Q2FDV8|CLPL_STAA3 ATP-dependent Clp protease ATP-binding subunit ClpL
A0A0H2XFF8	1.6349	3.7893e-06	1.6328	3.98814e-06	1.73546	1.72896e-06	tr|A0A0H2XFF8|A0A0H2XFF8_STAA3 Cystathionine gamma-synthase
A0A0H2XFQ3	-1.04202	7.44712e-06	-1.15259	2.54092e-06	-1.12595	2.58364e-06	tr|A0A0H2XFQ3|A0A0H2XFQ3_STAA3 Cysteine synthase
A0A0H2XIJ2	3.08872	7.81926e-06	2.76657	2.70495e-05	3.14939	5.44924e-06	tr|A0A0H2XIJ2|A0A0H2XIJ2_STAA3 Uncharacterized protein
A0A0H2XIB6	3.94735	8.90545e-06	3.51956	3.24394e-05	4.45259	2.05498e-06	tr|A0A0H2XIB6|A0A0H2XIB6_STAA3 ABC transporter, ATP-binding protein
A0A0H2XJC2	-1.71463	1.59833e-05	-1.77833	1.05851e-05	-2.181	9.40208e-07	tr|A0A0H2XJC2|A0A0H2XJC2_STAA3 Staphylococcal accessory regulator SarV
A0A0H2XIF7	-2.81495	1.85365e-05	-3.08169	7.21345e-06	-2.65833	3.36978e-05	tr|A0A0H2XIF7|A0A0H2XIF7_STAA3 Ribitol-5-phosphate cytidylyltransferase
A0A0H2XIR0	1.75506	3.8864e-05	1.34873	0.000463952	1.6081	9.87288e-05	tr|A0A0H2XIR0|A0A0H2XIR0_STAA3 Alcohol dehydrogenase, zinc-containing
A0A0H2XJE5	1.35847	4.95399e-05	1.21105	0.000161943	1.05391	0.000565691	tr|A0A0H2XJE5|A0A0H2XJE5_STAA3 NAD-dependent Oxidoreductase ylbE
A0A0H2XJ39	-1.06777	4.97084e-05	-0.142742	0.597992	-0.363633	0.0966629	tr|A0A0H2XJ39|A0A0H2XJ39_STAA3 Penicillin-binding protein 3
Q2FH15	-1.00235	4.97084e-05	-0.838347	0.000297251	-0.928277	0.000112624	sp|Q2FH15|MSRB_STAA3 Peptide methionine sulfoxide reductase MsrB
Q2FF15	-1.03253	5.73173e-05	-0.584827	0.00741803	-0.73575	0.00140318	sp|Q2FF15|GLYA_STAA3 Serine hydroxymethyltransferase
A0A0H2XHH4	1.75162	6.98457e-05	2.33182	3.40237e-06	2.20631	5.18421e-06	tr|A0A0H2XHH4|A0A0H2XHH4_STAA3 Putative lipoprotein
Q2FG06	-0.854797	8.93264e-05	-0.566573	0.00340044	-0.41388	0.0249885	sp|Q2FG06|FTHS_STAA3 Formate--tetrahydrofolate ligase
Q2FHN4	-0.962057	0.000177595	-0.511293	0.0219973	-0.100687	0.735076	sp|Q2FHN4|PYRF_STAA3 Orotidine 5-phosphate decarboxylase
Q2FFA3	-1.19545	0.000200702	-0.656407	0.0200014	-0.688717	0.0154182	sp|Q2FFA3|LUKL1_STAA3 Uncharacterized leukocidin-like protein 1
Q2FEX4	1.87882	0.000307257	1.80017	0.000411908	1.23084	0.0086438	sp|Q2FEX4|MTLD_STAA3 Mannitol-1-phosphate 5-dehydrogenase
A0A0H2XF74	2.83177	0.000323006	2.73424	0.000411908	1.50543	0.0298735	tr|A0A0H2XF74|A0A0H2XF74_STAA3 Putative phage infection protein
A0A0H2XKG3	-2.30879	0.000323006	0	1	-0.640703	0.283034	tr|A0A0H2XKG3|A0A0H2XKG3_STAA3 Fibronectin binding protein B
A0A0H2XG73	1.99553	0.000337778	1.86575	0.000559345	2.22736	0.000114697	tr|A0A0H2XG73|A0A0H2XG73_STAA3 Cysteine synthase/cystathionine beta-synthase
A0A0H2XEM7	-0.859113	0.000375654	-0.680043	0.00270283	-0.656603	0.00371856	tr|A0A0H2XEM7|A0A0H2XEM7_STAA3 Indole-3-pyruvate decarboxylase
Q2FFA2	-1.04554	0.000375654	-0.856223	0.0020496	-0.6074	0.0211471	sp|Q2FFA2|LUKL2_STAA3 Uncharacterized leukocidin-like protein 2
A0A0H2XH33	1.22668	0.000383184	1.28329	0.000257519	1.4053	0.000109428	tr|A0A0H2XH33|A0A0H2XH33_STAA3 Phnb
Q2FJN3	1.07262	0.000401713	0.917527	0.00158843	1.16162	0.000187096	sp|Q2FJN3|NFRA_STAA3 NADPH-dependent oxidoreductase
A0A0H2XH00	1.23084	0.000487186	0.457073	0.152691	0.56166	0.0771293	tr|A0A0H2XH00|A0A0H2XH00_STAA3 Fibrinogen-binding protein
Q2FEI5	0.743033	0.000487186	0.80871	0.000239871	0.460133	0.0175746	sp|Q2FEI5|FDHL_STAA3 Putative formate dehydrogenase SAUSA300_2258
A0A0H2XFY7	1.47627	0.000538775	1.78927	9.25374e-05	1.64275	0.000195585	tr|A0A0H2XFY7|A0A0H2XFY7_STAA3 Conserved cytoplasmic protein
Q2FEK0	2.42527	0.000553332	2.38246	0.00062116	0.692113	0.300849	sp|Q2FEK0|UREG_STAA3 Urease accessory protein UreG
A0A0H2XK08	3.30139	0.000585582	2.77479	0.00264588	0.596628	0.564734	tr|A0A0H2XK08|A0A0H2XK08_STAA3 Oxidoreductase, short chain dehydrogenase/reductase family
Q2FH23	-2.86534	0.000585582	0	1	1.73838	0.022438	sp|Q2FH23|ARLR_STAA3 Response regulator ArlR
A0A0H2XGP6	1.86098	0.000888267	1.75487	0.00147415	1.1037	0.0318614	tr|A0A0H2XGP6|A0A0H2XGP6_STAA3 PTS system, mannitol specific IIA component
A0A0H2XE09	2.34809	0.000893645	0.0964533	0.927663	0.44274	0.565463	tr|A0A0H2XE09|A0A0H2XE09_STAA3 YbbR-like protein
Q2FEK2	2.18455	0.000984215	3.5543	7.99371e-06	2.4634	0.000336267	sp|Q2FEK2|UREE_STAA3 Urease accessory protein UreE
Q2FI05	1.56242	0.00108606	-0.747742	0.0945014	0	1	sp|Q2FI05|PUR9_STAA3 Bifunctional purine biosynthesis protein PurH
A0A0H2XJD3	-0.5837	0.00112944	-0.300537	0.0705798	-0.13914	0.455414	tr|A0A0H2XJD3|A0A0H2XJD3_STAA3 ABC transporter, ATP-binding protein EcsA
Q2FII2	-2.36161	0.00120253	-0.774318	0.275603	-1.11365	0.102026	sp|Q2FII2|METN2_STAA3 Methionine import ATP-binding protein MetN 2
A0A0H2XH82	1.0824	0.00138964	0.753397	0.0186398	0.508157	0.107928	tr|A0A0H2XH82|A0A0H2XH82_STAA3 Putative lipoprotein
A0A0H2XFZ3	2.46766	0.00149841	2.95167	0.000311828	0.269422	0.79793	tr|A0A0H2XFZ3|A0A0H2XFZ3_STAA3 Nitroreductase family protein
A0A0H2XJS2	2.02258	0.00173695	0.667707	0.289221	0	1	tr|A0A0H2XJS2|A0A0H2XJS2_STAA3 Potassium efflux system KefA protein
A0A0H2XK62	4.85761	0.00178919	0	1	1.71041	0.260639	tr|A0A0H2XK62|A0A0H2XK62_STAA3 Phosphatidylethanolamine-binding protein
A0A0H2XIY3	-0.760497	0.00186778	-0.751737	0.00205828	-0.67271	0.00490664	tr|A0A0H2XIY3|A0A0H2XIY3_STAA3 HAD-superfamily hydrolase, subfamily IA, variant 1
A0A0H2XGC3	-0.570827	0.00199614	-0.371863	0.0341515	-0.177133	0.342522	tr|A0A0H2XGC3|A0A0H2XGC3_STAA3 Hypoxanthine phosphoribosyltransferase
A0A0H2XF54	2.82052	0.00200821	2.42404	0.00617178	0.96688	0.287884	tr|A0A0H2XF54|A0A0H2XF54_STAA3 Bacterial luciferase family protein
A0A0H2XFE7	0.742263	0.00257723	1.1147	6.82696e-05	0.917873	0.000422248	tr|A0A0H2XFE7|A0A0H2XFE7_STAA3 Glycosyl transferase, group 1 family protein
A0A0H2XG10	-1.19816	0.00257723	-0.754113	0.044663	-0.842283	0.0249885	tr|A0A0H2XG10|A0A0H2XG10_STAA3 Aldehyde-alcohol dehydrogenase
A0A0H2XIN1	-1.15297	0.003112	-0.889057	0.0183042	-0.756923	0.041175	tr|A0A0H2XIN1|A0A0H2XIN1_STAA3 Carbamoyl-phosphate synthase small chain
A0A0H2XH45	-1.04197	0.00316462	-1.01877	0.00364755	-1.21025	0.000973578	tr|A0A0H2XH45|A0A0H2XH45_STAA3 Putative lipoprotein
A0A0H2XIY2	-1.86089	0.00324705	1.08086	0.0730757	0.15736	0.876003	tr|A0A0H2XIY2|A0A0H2XIY2_STAA3 Cys-tRNA(Pro)/Cys-tRNA(Cys) deacylase
A0A0H2XH27	1.03461	0.00371619	1.32123	0.0004575	1.02379	0.00389887	tr|A0A0H2XH27|A0A0H2XH27_STAA3 Uncharacterized protein
A0A0H2XI69	-0.58978	0.00455467	-0.176463	0.423246	-0.446893	0.0249885	tr|A0A0H2XI69|A0A0H2XI69_STAA3 Putative glutamyl aminopeptidase
A0A0H2XIA8	-0.841497	0.00457867	-0.50239	0.0775698	-0.243063	0.446658	tr|A0A0H2XIA8|A0A0H2XIA8_STAA3 Dihydroorotase
Q2FE21	0.597883	0.00457937	0.43002	0.0343981	0.572307	0.00610615	sp|Q2FE21|Y2422_STAA3 Uncharacterized oxidoreductase
A0A0H2XK24	-2.15427	0.00461512	-0.129997	0.912745	0.0862967	0.961919	tr|A0A0H2XK24|A0A0H2XK24_STAA3 Serine acetyltransferase
A0A0H2XI47	-0.65865	0.00544598	-0.51432	0.0250639	-0.69511	0.00371856	tr|A0A0H2XI47|A0A0H2XI47_STAA3 Carboxylesterase
A0A0H2XDE9	2.39183	0.00638132	0.978247	0.269161	2.39413	0.00610615	tr|A0A0H2XDE9|A0A0H2XDE9_STAA3 Acetyltransferase, GNAT family
A0A0H2XGE8	0.956183	0.00638132	0.953127	0.00600038	0.75464	0.0249885	tr|A0A0H2XGE8|A0A0H2XGE8_STAA3 Alpha-acetolactate decarboxylase
A0A0H2XHM3	2.38008	0.00670128	4.60691	1.62254e-05	2.03445	0.0174033	tr|A0A0H2XHM3|A0A0H2XHM3_STAA3 Glycine betaine/carnitine/choline ABC transporter ATP-binding protein
Q2FFX3	-0.842053	0.00690368	-0.56911	0.0584539	-0.3861	0.214002	sp|Q2FFX3|RISB_STAA3 6,7-dimethyl-8-ribityllumazine synthase
Q2FHN5	-1.01053	0.00690368	-0.763673	0.0351436	-0.505043	0.166985	sp|Q2FHN5|CARB_STAA3 Carbamoyl-phosphate synthase large chain
A0A0H2XHY6	-2.37008	0.00753109	-0.87959	0.332352	0.08677	0.962048	tr|A0A0H2XHY6|A0A0H2XHY6_STAA3 Urea amidolyase-related protein
Q2FDS9	-1.28212	0.00757883	0.203163	0.74935	0.26738	0.643483	sp|Q2FDS9|Y2515_STAA3 HTH-type transcriptional regulator SAUSA300_2515
A0A0H2XKK6	0.58507	0.00837422	0.579947	0.00818935	0.612243	0.00593617	tr|A0A0H2XKK6|A0A0H2XKK6_STAA3 Putative flavohemoprotein
Q2FKJ8	-1.93274	0.00851211	0.110535	0.926817	0.374802	0.681401	sp|Q2FKJ8|ARCC3_STAA3 Carbamate kinase 3
Q2FDQ7	-0.556937	0.00929692	-0.63446	0.00345924	-0.42313	0.0416812	sp|Q2FDQ7|LDH2_STAA3 L-lactate dehydrogenase 2
A0A0H2XDZ0	0.4422	0.00950674	0.35179	0.0343981	0.502673	0.00380576	tr|A0A0H2XDZ0|A0A0H2XDZ0_STAA3 NifU-like protein
A0A0H2XGI5	0.653667	0.00978401	0.46441	0.0586696	0.748317	0.00377733	tr|A0A0H2XGI5|A0A0H2XGI5_STAA3 NADH-dependent flavin oxidoreductase
A0A0H2XI29	0.40922	0.0101461	0.57778	0.000633524	0.18906	0.242713	tr|A0A0H2XI29|A0A0H2XI29_STAA3 Acetyltransferase family protein
Q2FHV1	-1.08456	0.0102261	-0.597513	0.146442	-1.15887	0.006234	sp|Q2FHV1|ISDA_STAA3 Iron-regulated surface determinant protein A
A0A0H2XEQ2	-0.534337	0.0103778	-0.473813	0.0210961	-0.330953	0.106675	tr|A0A0H2XEQ2|A0A0H2XEQ2_STAA3 Glucose-6-phosphate 1-dehydrogenase
A0A0H2XHT0	-0.778747	0.0103778	-0.846527	0.00566268	-0.547237	0.0627869	tr|A0A0H2XHT0|A0A0H2XHT0_STAA3 ABC transporter, ATP-binding protein
Q2FJJ6	1.52747	0.0103778	2.14224	0.000723956	1.8737	0.00241143	sp|Q2FJJ6|Y419_STAA3 Uncharacterized lipoprotein
A0A0H2XG74	0.407997	0.0106821	0.276873	0.0772746	0.519743	0.0018643	tr|A0A0H2XG74|A0A0H2XG74_STAA3 Oxidoreductase, aldo/keto reductase family
A0A0H2XGK6	4.64127	0.0110019	0.80575	0.736987	0.36519	0.903328	tr|A0A0H2XGK6|A0A0H2XGK6_STAA3 Cytosolic protein
A0A0H2XH66	-0.578255	0.0110019	-0.407357	0.0672578	-0.27674	0.233066	tr|A0A0H2XH66|A0A0H2XH66_STAA3 Oligopeptide permease, peptide-binding protein
A0A0H2XJW1	-0.61562	0.0110019	-0.000346667	1	-0.08714	0.800272	tr|A0A0H2XJW1|A0A0H2XJW1_STAA3 Threonylcarbamoyl-AMP synthase
Q2FEV0	1.04133	0.0110019	0.632867	0.118385	0.229677	0.644299	sp|Q2FEV0|ASP23_STAA3 Alkaline shock protein 23
A0A0H2XHX1	-0.868752	0.0114125	-1.09654	0.00216971	-0.493033	0.144717	tr|A0A0H2XHX1|A0A0H2XHX1_STAA3 Putative teichoic acid biosynthesis protein B
A0A0H2XG38	0.712137	0.0117644	0.558637	0.0442652	0.84278	0.00382374	tr|A0A0H2XG38|A0A0H2XG38_STAA3 exported protein
A0A0H2XDE4	-0.69733	0.0119386	-0.603487	0.0284646	-0.553407	0.0425212	tr|A0A0H2XDE4|A0A0H2XDE4_STAA3 Transcriptional regulator, MarR family
A0A0H2XHR8	2.12677	0.012265	2.39262	0.00566268	1.72364	0.0396513	tr|A0A0H2XHR8|A0A0H2XHR8_STAA3 Intracellular protease, PfpI family
A0A0H2XJV8	2.03171	0.012265	0.330828	0.766359	0.868282	0.301984	tr|A0A0H2XJV8|A0A0H2XJV8_STAA3 Cyclic-di-AMP phosphodiesterase
Q2FK11	0.60232	0.0132269	0.48748	0.0418288	0.20866	0.441407	sp|Q2FK11|SCDA_STAA3 Iron-sulfur cluster repair protein ScdA
A0A0H2XFB2	-6.35283	0.0142419	0.03216	1	0.257852	0.962048	tr|A0A0H2XFB2|A0A0H2XFB2_STAA3 Molybdenum cofactor sulfurase
Q2FJC0	-0.625127	0.0142419	-0.414293	0.103507	-0.291197	0.269881	sp|Q2FJC0|PDXT_STAA3 Pyridoxal 5-phosphate synthase subunit PdxT
A0A0H2XI63	-1.41353	0.0143067	1.89482	0.0018548	1.58289	0.0068325	tr|A0A0H2XI63|A0A0H2XI63_STAA3 DNA repair protein RadA
A0A0H2XIT6	2.11492	0.0143815	2.15692	0.0128902	2.995	0.00120903	tr|A0A0H2XIT6|A0A0H2XIT6_STAA3 Pyridine nucleotide-disulfide oxidoreductase
A0A0H2XKD9	1.84411	0.0147375	0.36649	0.713204	0.343273	0.735076	tr|A0A0H2XKD9|A0A0H2XKD9_STAA3 Staphylococcal respiratory response protein, SrrB
A0A0H2XK42	0.54295	0.0149598	0.681647	0.00330159	0.66669	0.00389887	tr|A0A0H2XK42|A0A0H2XK42_STAA3 Amino acid ABC transporter, amino acid-binding protein
Q2FFV5	-2.04794	0.0149598	0.394647	0.723525	0.0940783	0.962048	sp|Q2FFV5|PCKA_STAA3 Phosphoenolpyruvate carboxykinase (ATP)
A0A0H2XKB1	0.788187	0.0159689	1.06705	0.00201136	0.908643	0.00643493	tr|A0A0H2XKB1|A0A0H2XKB1_STAA3 Uncharacterized protein
A0A0H2XFG6	0.584747	0.0164587	0.747037	0.00325964	0.180583	0.520829	tr|A0A0H2XFG6|A0A0H2XFG6_STAA3 Uncharacterized protein
A0A0H2XI33	1.27458	0.0172529	1.45535	0.0073588	1.23089	0.0214931	tr|A0A0H2XI33|A0A0H2XI33_STAA3 5 nucleotidase family protein
A0A0H2XEX3	0.738223	0.0186452	1.25675	0.000336427	0.188483	0.623123	tr|A0A0H2XEX3|A0A0H2XEX3_STAA3 Uncharacterized protein
A0A0H2XJH3	0.521013	0.0186452	0.525393	0.0185892	0.23101	0.322191	tr|A0A0H2XJH3|A0A0H2XJH3_STAA3 General stress protein
Q2FFR1	-0.486183	0.0186452	-0.33683	0.103738	-0.439117	0.0327606	sp|Q2FFR1|TRAP_STAA3 Signal transduction protein TRAP
Q2FGI7	-0.427683	0.019626	-0.20641	0.280669	-0.18342	0.348663	sp|Q2FGI7|GCSPB_STAA3 Probable glycine dehydrogenase (decarboxylating) subunit 2
A0A0H2XKH5	-0.545587	0.0197271	-0.0611533	0.86712	0.107453	0.735053	tr|A0A0H2XKH5|A0A0H2XKH5_STAA3 Aconitate hydratase
Q2FDH3	1.94062	0.0197271	0.509797	0.626548	0.340217	0.767222	sp|Q2FDH3|DRP35_STAA3 Lactonase drp35
Q2FK94	-2.45111	0.0197271	-0.0301833	0.996917	-0.441423	0.763911	sp|Q2FK94|ALDA_STAA3 Putative aldehyde dehydrogenase AldA
A0A0H2XFY4	-0.573217	0.0198278	-0.0710033	0.845353	0.01558	0.980258	tr|A0A0H2XFY4|A0A0H2XFY4_STAA3 Amidophosphoribosyltransferase
A0A0H2XGW3	3.42998	0.0198278	0.109653	0.967714	5.05841	0.00140318	tr|A0A0H2XGW3|A0A0H2XGW3_STAA3 Carboxyl-terminal protease
A0A0H2XGZ9	-0.34102	0.0200366	-0.358253	0.0161883	-0.27416	0.059768	tr|A0A0H2XGZ9|A0A0H2XGZ9_STAA3 Phosphoribosylformylglycinamidine synthase subunit PurS
Q2FFQ5	-0.741343	0.0207109	-0.51204	0.112748	-0.28352	0.430343	sp|Q2FFQ5|PRSA_STAA3 Foldase protein PrsA
A0A0H2XI35	0.50211	0.0211359	0.925633	0.000225194	0.961883	0.000146864	tr|A0A0H2XI35|A0A0H2XI35_STAA3 Uncharacterized protein
Q2FE79	-0.985023	0.021709	-1.67782	0.000433886	-1.52441	0.00110956	sp|Q2FE79|SBI_STAA3 Immunoglobulin-binding protein sbi
A0A0H2XHV2	2.32043	0.0217995	-0.0129067	1	-0.04713	0.986531	tr|A0A0H2XHV2|A0A0H2XHV2_STAA3 Glycine betaine transporter opuD
Q2FDY2	0.89316	0.0223716	0.684477	0.0808325	0.944807	0.0172426	sp|Q2FDY2|Y2462_STAA3 Putative NAD(P)H nitroreductase SAUSA300_2462
A0A0H2XJ22	-2.78907	0.0243838	-0.359263	0.845203	-0.21337	0.928722	tr|A0A0H2XJ22|A0A0H2XJ22_STAA3 Sortase
A0A0H2XHE7	0.563273	0.02569	0.737187	0.00487213	0.841523	0.0018643	tr|A0A0H2XHE7|A0A0H2XHE7_STAA3 Rhodanese-like domain protein
A0A0H2XGV3	1.6836	0.0304979	0.446503	0.643932	0.331493	0.758532	tr|A0A0H2XGV3|A0A0H2XGV3_STAA3 Acetyltransferase, GNAT family
A0A0H2XE01	0.56522	0.0312486	0.469713	0.0723989	0.601062	0.0220969	tr|A0A0H2XE01|A0A0H2XE01_STAA3 RNA polymerase sigma factor
A0A0H2XJW7	0.56172	0.0314524	0.600487	0.0219218	0.24821	0.380815	tr|A0A0H2XJW7|A0A0H2XJW7_STAA3 exported protein
A0A0H2XGG3	5.73767	0.0317184	0.07593	0.996917	-0.21433	0.972611	tr|A0A0H2XGG3|A0A0H2XGG3_STAA3 Hydrolase, haloacid dehalogenase-like family
A0A0H2XGT6	0.596678	0.0334488	0.741347	0.00914016	0.317745	0.280552	tr|A0A0H2XGT6|A0A0H2XGT6_STAA3 Alkyl hydroperoxide reductase AhpD
A0A0H2XI61	1.02174	0.0334488	1.35474	0.00596069	1.67873	0.0011986	tr|A0A0H2XI61|A0A0H2XI61_STAA3 Putative membrane protein
Q2FDW8	2.15419	0.0351384	0.19748	0.90676	0.582557	0.643483	sp|Q2FDW8|PTU3C_STAA3 PTS system glucoside-specific EIICBA component
Q2FH83	0.53359	0.0354245	0.522353	0.0386813	0.41836	0.099025	sp|Q2FH83|Y1248_STAA3 HesB-like protein SAUSA300_1248
A0A0H2XGV6	-0.479477	0.0355716	-0.211323	0.396866	-0.249917	0.295638	tr|A0A0H2XGV6|A0A0H2XGV6_STAA3 ABC transporter
A0A0H2XHT1	-1.22961	0.0377615	0.186507	0.829361	0	1	tr|A0A0H2XHT1|A0A0H2XHT1_STAA3 Formamidopyrimidine-DNA glycosylase
A0A0H2XIH9	2.35988	0.0383837	1.01243	0.420406	0.2475	0.899321	tr|A0A0H2XIH9|A0A0H2XIH9_STAA3 Fibrinogen-binding protein
A0A0H2XEU5	0.921253	0.0393624	-0.86206	0.0523013	-1.0841	0.0167579	tr|A0A0H2XEU5|A0A0H2XEU5_STAA3 Protein-arginine kinase activator protein
Q2FH29	-0.569103	0.0393624	-0.587327	0.0341515	-0.82684	0.00389887	sp|Q2FH29|Y1302_STAA3 Nitric oxide reductase activation protein NorQ
A0A0H2XIN3	-2.93644	0.0397258	-2.95109	0.0386813	-2.50615	0.0786935	tr|A0A0H2XIN3|A0A0H2XIN3_STAA3 Lipoate--protein ligase
A0A0H2XKF4	-2.50415	0.0397258	-0.225605	0.908992	-2.07566	0.0877072	tr|A0A0H2XKF4|A0A0H2XKF4_STAA3 Dynamin family protein
Q2FGI6	-0.455783	0.0397258	-0.130357	0.638495	-0.221427	0.348663	sp|Q2FGI6|GCSPA_STAA3 Probable glycine dehydrogenase (decarboxylating) subunit 1
A0A0H2XEF0	2.20437	0.0400786	-0.236073	0.889019	-0.21788	0.903328	tr|A0A0H2XEF0|A0A0H2XEF0_STAA3 Alpha-amylase
Q2FG07	-0.718577	0.0400786	0.199518	0.648857	-2.66038	3.20277e-07	sp|Q2FG07|ISDH_STAA3 Iron-regulated surface determinant protein H
A0A0H2XHM5	-1.47644	0.0403936	-0.306245	0.759792	0.49716	0.564734	tr|A0A0H2XHM5|A0A0H2XHM5_STAA3 DNA translocase FtsK
A0A0H2XJL5	0.56133	0.0403936	0.332467	0.241235	0.30669	0.288968	tr|A0A0H2XJL5|A0A0H2XJL5_STAA3 Alpha-helical coiled-coil protein
A0A0H2XHA2	-0.447383	0.0414547	-0.438693	0.0447501	-0.32375	0.140842	tr|A0A0H2XHA2|A0A0H2XHA2_STAA3 Staphylococcal accessory regulator
A0A0H2XHI2	-1.08319	0.0432215	0.808785	0.132148	0.596122	0.291102	tr|A0A0H2XHI2|A0A0H2XHI2_STAA3 Thermonuclease
Q2FIA5	-0.4027	0.0446746	-0.287473	0.153717	-0.251507	0.225941	sp|Q2FIA5|CDR_STAA3 Coenzyme A disulfide reductase
A0A0H2XI94	2.72806	0.046442	0.18747	0.936431	0.663177	0.717498	tr|A0A0H2XI94|A0A0H2XI94_STAA3 Glyoxalase family protein
A0A0H2XHM8	-0.438077	0.0472136	-0.25311	0.274584	-0.180833	0.465621	tr|A0A0H2XHM8|A0A0H2XHM8_STAA3 Glutamine synthetase
Q2FEB2	0.570947	0.0477063	0.622747	0.0322459	0.54819	0.0558433	sp|Q2FEB2|SARZ_STAA3 HTH-type transcriptional regulator SarZ
A0A0H2XFM1	1.37696	0.0487911	0	1	2.26097	0.0023446	tr|A0A0H2XFM1|A0A0H2XFM1_STAA3 Putative DNA replication protein DnaD
A0A0H2XIU2	-0.370495	0.0568526	-0.53298	0.00702675	-0.316687	0.102526	tr|A0A0H2XIU2|A0A0H2XIU2_STAA3 Monooxygenase family protein
A0A0H2XHY2	0.59093	0.057056	1.49448	5.8803e-05	0.995527	0.00238834	tr|A0A0H2XHY2|A0A0H2XHY2_STAA3 FAD/NAD(P)-binding Rossmann fold Superfamily
Q2FIB4	-1.36445	0.0603162	-2.24037	0.00310804	-3.14622	0.000159691	sp|Q2FIB4|ASSY_STAA3 Argininosuccinate synthase
A0A0H2XHZ1	2.21575	0.0611032	2.73573	0.0210961	3.53482	0.00389887	tr|A0A0H2XHZ1|A0A0H2XHZ1_STAA3 Putative lysophospholipase
A0A0H2XET4	-0.506237	0.061327	-0.546707	0.0418288	-0.514443	0.0550129	tr|A0A0H2XET4|A0A0H2XET4_STAA3 Transaldolase
A0A0H2XHH5	0.54363	0.070775	0.63991	0.0332242	0.50681	0.0887304	tr|A0A0H2XHH5|A0A0H2XHH5_STAA3 Putative lipoprotein
Q2FDS6	0.477497	0.079279	0.532883	0.0447501	0.372563	0.166985	sp|Q2FDS6|Y2518_STAA3 Uncharacterized hydrolase SAUSA300_2518
A0A0H2XG12	2.22888	0.0816225	2.33454	0.0624903	3.20842	0.0124576	tr|A0A0H2XG12|A0A0H2XG12_STAA3 MaoC domain protein
A0A0H2XH88	-0.670157	0.0868429	-1.13457	0.00426682	0	1	tr|A0A0H2XH88|A0A0H2XH88_STAA3 ABC transporter, ATP-binding protein
Q2FKP1	-0.294177	0.0942254	-0.335863	0.0483597	-0.271673	0.111698	sp|Q2FKP1|RL9_STAA3 50S ribosomal protein L9
Q2FHE2	0.367755	0.094389	2.24809	8.12184e-09	2.39222	3.02675e-09	sp|Q2FHE2|MUTL_STAA3 DNA mismatch repair protein MutL
A0A0H2XGM0	0.494393	0.095863	0.40891	0.159389	0.815653	0.00610615	tr|A0A0H2XGM0|A0A0H2XGM0_STAA3 NAD dependent epimerase/dehydratase family protein
A0A0H2XJP5	-2.33923	0.0985093	-2.2327	0.106753	-3.81176	0.0068325	tr|A0A0H2XJP5|A0A0H2XJP5_STAA3 Aspartate-semialdehyde dehydrogenase
A0A0H2XHK7	0.52249	0.114909	0.679913	0.0343287	0.0987933	0.84447	tr|A0A0H2XHK7|A0A0H2XHK7_STAA3 Transcriptional regulator
Q2FJ77	0.498033	0.131855	1.0551	0.00165478	0.76101	0.0169255	sp|Q2FJ77|SDRE_STAA3 Serine-aspartate repeat-containing protein E
A0A0H2XF16	-0.562063	0.152284	-0.747463	0.0418288	0.25324	0.564734	tr|A0A0H2XF16|A0A0H2XF16_STAA3 Multidrug resistance protein A, drug resistance transporter
Q2FGL9	0.416143	0.153882	0.601603	0.0286222	0.41965	0.123455	sp|Q2FGL9|Y1463_STAA3 UPF0403 protein SAUSA300_1463
A0A0H2XG98	0.53032	0.156722	0.741437	0.0351436	0.39481	0.287059	tr|A0A0H2XG98|A0A0H2XG98_STAA3 Anti-sigma factor antagonist
Q2FG54	0.44941	0.164505	-0.172007	0.649451	-0.874213	0.00537924	sp|Q2FG54|SYT_STAA3 Threonine--tRNA ligase
A0A0H2XHH2	0.932183	0.164735	1.48218	0.0197911	0.384823	0.619442	tr|A0A0H2XHH2|A0A0H2XHH2_STAA3 Ornithine carbamoyltransferase
A0A0H2XIP6	-0.339207	0.165574	-0.0675233	0.842865	-0.470497	0.039823	tr|A0A0H2XIP6|A0A0H2XIP6_STAA3 Epoxyqueuosine reductase QueH
A0A0H2XFI2	1.92532	0.175552	1.20364	0.409803	2.65937	0.0440258	tr|A0A0H2XFI2|A0A0H2XFI2_STAA3 Alpha/beta hydrolase
Q2FGW7	-0.438833	0.189266	-0.270633	0.432683	-0.61753	0.0450752	sp|Q2FGW7|DER_STAA3 GTPase Der
A0A0H2XGJ6-A0A0H2XFS2	0.944945	0.189793	1.7732	0.00914016	1.07441	0.107928	tr|A0A0H2XGJ6|A0A0H2XGJ6_STAA3 Phosphosugar-binding transcriptional regulator, RpiR family
Q2FF09	-0.355957	0.194345	-0.420413	0.101463	-0.729207	0.00559408	sp|Q2FF09|KITH_STAA3 Thymidine kinase
A0A0H2XHE0	1.23212	0.234999	-0.829475	0.423225	1.96492	0.0346419	tr|A0A0H2XHE0|A0A0H2XHE0_STAA3 Thiol-disulphide oxidoreductase, DCC family protein
A0A0H2XKJ0	-0.476117	0.235724	-0.34842	0.370824	-0.76168	0.0346419	tr|A0A0H2XKJ0|A0A0H2XKJ0_STAA3 Cof-like hydrolase
A0A0H2XH21	0.247663	0.259248	0.111353	0.646484	0.380363	0.0489186	tr|A0A0H2XH21|A0A0H2XH21_STAA3 Putative NADP-dependent malic enzyme
Q2FFV6	-0.38832	0.259248	-0.60044	0.0483597	-0.757527	0.0149381	sp|Q2FFV6|METK_STAA3 S-adenosylmethionine synthase
A0A0H2XJQ4	0.288497	0.26635	4.60449	4.95507e-12	4.33723	8.57766e-12	tr|A0A0H2XJQ4|A0A0H2XJQ4_STAA3 Acetyltransferase, GNAT family
Q2FJA2	-0.200253	0.292453	-0.43187	0.0104109	-0.140037	0.452656	sp|Q2FJA2|RL1_STAA3 50S ribosomal protein L1
A0A0H2XJH7	0.374913	0.309899	0.88038	0.00702675	0.330717	0.331852	tr|A0A0H2XJH7|A0A0H2XJH7_STAA3 Immunoglobulin G binding protein A
A0A0H2XGE1	0.83709	0.313878	2.82308	0.000411908	0	1	tr|A0A0H2XGE1|A0A0H2XGE1_STAA3 ParB-like partition protein
A0A0H2XFJ6	0.912283	0.319279	0	1	2.62701	0.0018643	tr|A0A0H2XFJ6|A0A0H2XFJ6_STAA3 Aldo/keto reductase family protein
A0A0H2XGB6	0.954317	0.319566	3.15145	0.000540032	3.45024	0.000242991	tr|A0A0H2XGB6|A0A0H2XGB6_STAA3 ABC transporter, permease protein
A0A0H2XJ54	0.546403	0.319566	0	1	-1.95806	0.000271272	tr|A0A0H2XJ54|A0A0H2XJ54_STAA3 HD domain protein
A0A0H2XK09	-0.191215	0.319566	-2.67623	4.48851e-11	0.228467	0.175471	tr|A0A0H2XK09|A0A0H2XK09_STAA3 FAD-dependent oxidoreductase
A0A0H2XDP9	0.359607	0.326564	0.437847	0.173294	0.708127	0.0249885	tr|A0A0H2XDP9|A0A0H2XDP9_STAA3 ABC transporter, ATP-binding protein
A0A0H2XE82	-1.08178	0.328974	0	1	2.42047	0.013292	tr|A0A0H2XE82|A0A0H2XE82_STAA3 Trehalose operon repressor
A0A0H2XEL8	0.771087	0.333256	2.7937	0.000311828	2.98163	0.000165937	tr|A0A0H2XEL8|A0A0H2XEL8_STAA3 tRNA methylthiotransferase YqeV
A0A0H2XHB0	0.291563	0.362449	0.572677	0.0351436	0.107073	0.782212	tr|A0A0H2XHB0|A0A0H2XHB0_STAA3 Uncharacterized protein
Q2FI09	-0.279597	0.369003	-0.540693	0.0392296	-0.230067	0.435737	sp|Q2FI09|PURL_STAA3 Phosphoribosylformylglycinamidine synthase subunit PurL
A0A0H2XEA1	-0.59042	0.370096	-1.07032	0.0539627	-1.30798	0.0196172	tr|A0A0H2XEA1|A0A0H2XEA1_STAA3 Lipoprotein
Q2FI55	0.508733	0.371389	-0.12276	0.871666	0.954183	0.0458754	sp|Q2FI55|HTRAL_STAA3 Serine protease HtrA-like
A0A0H2XJX3	0.33778	0.380325	0.542877	0.0973177	0.851157	0.0102507	tr|A0A0H2XJX3|A0A0H2XJX3_STAA3 Acetyltransferase, GNAT family family
Q2FIS2	0.20233	0.395191	0.62664	0.00271834	0.514593	0.0113833	sp|Q2FIS2|LTAS_STAA3 Lipoteichoic acid synthase
A0A0H2XGA0	0.375917	0.401022	1.71191	0.000104553	1.38202	0.000759518	tr|A0A0H2XGA0|A0A0H2XGA0_STAA3 Iron transporter
Q2FDM1	0.266087	0.424143	0.779447	0.00596069	0.855767	0.00322247	sp|Q2FDM1|ISAB_STAA3 Immunodominant staphylococcal antigen B
A0A0H2XKM7	0.21452	0.425742	0.448967	0.0442652	0.427063	0.0550129	tr|A0A0H2XKM7|A0A0H2XKM7_STAA3 Transferrin receptor
Q2FK96	0.190787	0.437665	-0.154483	0.516742	-0.3985	0.048403	sp|Q2FK96|HDOX2_STAA3 Heme oxygenase (staphylobilin-producing) 2
A0A0H2XGH4	0.259487	0.442874	0.596467	0.0337959	0.3384	0.244634	tr|A0A0H2XGH4|A0A0H2XGH4_STAA3 Amidohydrolase family protein
A0A0H2XF83	0.672317	0.470547	1.00862	0.186873	1.58897	0.0343881	tr|A0A0H2XF83|A0A0H2XF83_STAA3 Uncharacterized protein
A0A0H2XGN0	0.171663	0.470547	0.36185	0.0580386	0.396397	0.038001	tr|A0A0H2XGN0|A0A0H2XGN0_STAA3 Glycosyl transferase, group 1 family protein
Q2FHP8	0.21686	0.470547	0.55239	0.02345	0.37426	0.121379	sp|Q2FHP8|SEPF_STAA3 Cell division protein SepF
Q2FH09	0.931313	0.48319	-1.62891	0.123535	-2.70304	0.012554	sp|Q2FH09|CVFC_STAA3 Conserved virulence factor C
Q2FIL2	0.955937	0.484377	-2.8586	0.00996038	-0.846623	0.49678	sp|Q2FIL2|SSRP_STAA3 SsrA-binding protein
A0A0H2XFQ9	1.23693	0.498649	2.34548	0.110819	3.4601	0.0187641	tr|A0A0H2XFQ9|A0A0H2XFQ9_STAA3 Glyoxalase-like domain protein
A0A0H2XJC0	0.27561	0.499877	0.723617	0.0284646	0.354707	0.302134	tr|A0A0H2XJC0|A0A0H2XJC0_STAA3 SUF system FeS assembly protein, NifU family
A0A0H2XE14	0.15277	0.515911	0.479407	0.0112168	0.449163	0.0172426	tr|A0A0H2XE14|A0A0H2XE14_STAA3 Molybdopterin-guanine dinucleotide biosynthesis protein B
Q2FH20	0.180083	0.536014	0.404453	0.0772746	0.515353	0.0249885	sp|Q2FH20|MURG_STAA3 UDP-N-acetylglucosamine--N-acetylmuramyl-(pentapeptide) pyrophosphoryl-undecaprenol N-acetylglucosamine transferase
Q2FGN8	0.568327	0.536492	2.15831	0.00424425	-0.627047	0.442108	sp|Q2FGN8|SCPB_STAA3 Segregation and condensation protein B
Q2FIN2	0.456827	0.536492	-0.110702	0.908468	1.16137	0.0450752	sp|Q2FIN2|LGT_STAA3 Prolipoprotein diacylglyceryl transferase
A0A0H2XGS5	0.166983	0.537214	0.31991	0.136073	0.421353	0.048403	tr|A0A0H2XGS5|A0A0H2XGS5_STAA3 Ferrochelatase
Q2FGD0	0.338205	0.537214	1.24127	0.00566268	1.05024	0.0170775	sp|Q2FGD0|NADD_STAA3 Probable nicotinate-nucleotide adenylyltransferase
A0A0H2XEL0	-0.600067	0.538113	-1.56846	0.0425113	-0.17234	0.899321	tr|A0A0H2XEL0|A0A0H2XEL0_STAA3 Ribosomal RNA small subunit methyltransferase I
A0A0H2XI83	1.22178	0.567093	1.49728	0.409803	3.30477	0.0440258	tr|A0A0H2XI83|A0A0H2XI83_STAA3 Neutral zinc metallopeptidase family protein
A0A0H2XGQ5	0.60586	0.580858	-0.676723	0.47918	-1.97505	0.0187641	tr|A0A0H2XGQ5|A0A0H2XGQ5_STAA3 Putative 5-3 exonuclease
A0A0H2XF70	0.326803	0.583232	1.31431	0.00528493	0.389143	0.446658	tr|A0A0H2XF70|A0A0H2XF70_STAA3 Putative surface anchored protein
Q2FEA6	-0.616633	0.584698	-0.774957	0.416566	-1.71949	0.0450752	sp|Q2FEA6|NREC_STAA3 Oxygen regulatory protein NreC
Q2FG96	-0.109993	0.62413	-0.0989133	0.631681	0.380803	0.0217301	sp|Q2FG96|SYH_STAA3 Histidine--tRNA ligase
A0A0H2XH52	0.0938567	0.643563	0.426903	0.00477172	0.0234967	0.935297	tr|A0A0H2XH52|A0A0H2XH52_STAA3 Glucosamine-6-phosphate isomerase family protein
Q2FEN8	-0.22524	0.647002	-0.828703	0.0200845	-0.43105	0.242713	sp|Q2FEN8|RS10_STAA3 30S ribosomal protein S10
Q2FG83	-0.18176	0.647002	-0.0224067	0.967172	-0.632513	0.0268549	sp|Q2FG83|OBG_STAA3 GTPase Obg
A0A0H2XHI3	0.173677	0.653634	-0.489333	0.0793592	-0.564637	0.0423462	tr|A0A0H2XHI3|A0A0H2XHI3_STAA3 Inositol monophosphatase family protein
A0A0H2XFP2	0.403965	0.674406	1.64991	0.0161883	0.58526	0.442108	tr|A0A0H2XFP2|A0A0H2XFP2_STAA3 Teichoic acid biosynthesis protein X
Q2FHG9	-0.140853	0.702915	-0.05514	0.889019	-0.542503	0.0298189	sp|Q2FHG9|IF2_STAA3 Translation initiation factor IF-2
Q2FES9	0.38862	0.733232	3.06832	0.000256976	0.07727	0.962048	sp|Q2FES9|Y2163_STAA3 Uncharacterized hydrolase SAUSA300_2163
Q2FEG2	-0.41573	0.75975	-1.74788	0.0385179	3.11598	0.000759518	sp|Q2FEG2|HUTG_STAA3 Formimidoylglutamase
A0A0H2XH29	-0.229047	0.771217	-0.076615	0.922093	-0.95933	0.0447443	tr|A0A0H2XH29|A0A0H2XH29_STAA3 Transcriptional regulator, DeoR family
A0A0H2XG28	-0.12345	0.773449	-0.185827	0.569074	-0.526633	0.0458669	tr|A0A0H2XG28|A0A0H2XG28_STAA3 Ribosome-binding ATPase YchF
A0A0H2XHR4	-0.312963	0.773449	-0.84992	0.225921	-1.69007	0.0146518	tr|A0A0H2XHR4|A0A0H2XHR4_STAA3 Homoserine dehydrogenase
Q2FEP6	-0.1128	0.784502	-0.5584	0.0295135	-0.24738	0.367917	sp|Q2FEP6|RL16_STAA3 50S ribosomal protein L16
Q2FH41	-0.304377	0.787027	-0.820087	0.256612	-1.55229	0.0249885	sp|Q2FH41|DAPH_STAA3 2,3,4,5-tetrahydropyridine-2,6-dicarboxylate N-acetyltransferase
A0A0H2XGR5	-0.127503	0.799559	-0.585505	0.0510852	-0.676428	0.0249885	tr|A0A0H2XGR5|A0A0H2XGR5_STAA3 O-methyltransferase family protein
A0A0H2XIT2	-0.322335	0.814301	-0.0382	0.990248	-1.68634	0.0335262	tr|A0A0H2XIT2|A0A0H2XIT2_STAA3 DNA polymerase III subunit gamma/tau
A0A0H2XFU7	0.10844	0.825655	0.575323	0.039013	0.25952	0.397971	tr|A0A0H2XFU7|A0A0H2XFU7_STAA3 Aldehyde dehydrogenase
Q2FG28	-0.06685	0.839381	-0.284737	0.123451	-1.05217	8.07545e-06	sp|Q2FG28|Y1656_STAA3 Putative universal stress protein SAUSA300_1656
Q2FJ92	-0.0776767	0.843039	-0.07576	0.818093	-0.540043	0.0152304	sp|Q2FJ92|EFTU_STAA3 Elongation factor Tu
Q2FHD8	-0.168263	0.844062	-0.335157	0.571132	-1.29237	0.00901165	sp|Q2FHD8|GLPD_STAA3 Aerobic glycerol-3-phosphate dehydrogenase
A0A0H2XEN6	0.273243	0.844664	0.608963	0.510047	2.53502	0.00241143	tr|A0A0H2XEN6|A0A0H2XEN6_STAA3 Ribonuclease BN
A0A0H2XIZ0	-0.070355	0.862903	-0.18606	0.442746	3.29267	6.49273e-11	tr|A0A0H2XIZ0|A0A0H2XIZ0_STAA3 OsmC/Ohr family protein
A0A0H2XFP5	0.084895	0.875508	0.22783	0.473352	0.786323	0.00581655	tr|A0A0H2XFP5|A0A0H2XFP5_STAA3 Fmt protein
A0A0H2XFN0	0.0964433	0.88265	-0.808827	0.0199077	-0.57877	0.0932658	tr|A0A0H2XFN0|A0A0H2XFN0_STAA3 Cytidine deaminase
A0A0H2XHY5	0.103447	0.88265	2.72669	3.90499e-07	2.29161	2.26311e-06	tr|A0A0H2XHY5|A0A0H2XHY5_STAA3 ATP-grasp domain protein
A0A0H2XJL0	-0.317892	0.885215	-1.90418	0.103738	-2.45098	0.0346419	tr|A0A0H2XJL0|A0A0H2XJL0_STAA3 Carboxylesterase
A0A0H2XH30	0.297063	0.892747	2.33631	0.0415835	2.43764	0.0335165	tr|A0A0H2XH30|A0A0H2XH30_STAA3 Peptidase, M20/M25/M40 family
A0A0H2XJC8	-0.161185	0.920945	1.73604	0.0174708	2.82369	0.000422248	tr|A0A0H2XJC8|A0A0H2XJC8_STAA3 Phi77 ORF017-like protein
A0A0H2XH20	0.0735167	0.923752	0.703907	0.0370783	-0.554107	0.102026	tr|A0A0H2XH20|A0A0H2XH20_STAA3 Uncharacterized protein
Q2FK43	0.104243	0.923752	-0.0540233	0.947755	-0.951707	0.0450752	sp|Q2FK43|PFLA_STAA3 Pyruvate formate-lyase-activating enzyme
A0A0H2XG16	0.182933	0.929399	2.39207	0.00702675	0.174197	0.903328	tr|A0A0H2XG16|A0A0H2XG16_STAA3 Clumping factor A
A0A0H2XI49	-0.1571	0.949497	-0.222665	0.86712	1.90102	0.0249885	tr|A0A0H2XI49|A0A0H2XI49_STAA3 Sucrose operon repressor
A0A0H2XGV4	-0.0328833	0.956891	-0.378333	0.0447501	-6.66667e-06	1	tr|A0A0H2XGV4|A0A0H2XGV4_STAA3 Putative serine protease HtrA
A0A0H2XIQ2	0.0376267	0.956891	0.178497	0.47918	0.52031	0.0187641	tr|A0A0H2XIQ2|A0A0H2XIQ2_STAA3 Dihydrolipoyl dehydrogenase
A0A0H2XJW3	0.031	0.966912	0.077	0.786681	0.414393	0.0396513	tr|A0A0H2XJW3|A0A0H2XJW3_STAA3 Sucrose-6-phosphate hydrolase
A0A0H2XFZ6	0.11883	0.966936	0.170933	0.889019	1.76247	0.0249885	tr|A0A0H2XFZ6|A0A0H2XFZ6_STAA3 Transcriptional regulator
A0A0H2XGY2	-0.07516	0.975623	0.116263	0.917421	-1.81049	0.0103394	tr|A0A0H2XGY2|A0A0H2XGY2_STAA3 CAAX protease
A0A0H2XFE4	0.07357	0.984599	1.95011	0.0278884	2.00942	0.0228434	tr|A0A0H2XFE4|A0A0H2XFE4_STAA3 Acyltransferase
A0A0H2XI39	0.0369017	0.989512	1.11857	0.0343981	0.18816	0.807272	tr|A0A0H2XI39|A0A0H2XI39_STAA3 Alkaline shock response membrane anchor protein AmaP
A0A0H2XII0	-0.0417333	0.989512	1.48904	0.0124312	1.28747	0.0282197	tr|A0A0H2XII0|A0A0H2XII0_STAA3 Phosphosugar-binding transcriptional regulator
A0A0H2XGU2	0.016055	0.990478	1.49005	3.70143e-06	0.36498	0.126085	tr|A0A0H2XGU2|A0A0H2XGU2_STAA3 Pseudouridine synthase
A0A0H2XIX7	0.0869967	0.99445	3.39088	0.0385179	-2.39357	0.143544	tr|A0A0H2XIX7|A0A0H2XIX7_STAA3 2-amino-4-hydroxy-6-hydroxymethyldihydropteridine pyrophosphokinase
A0A0H2XKC5	0.0319717	0.995073	-1.49181	0.023331	0.456177	0.558067	tr|A0A0H2XKC5|A0A0H2XKC5_STAA3 ABC transporter, ATP-binding protein
A0A0H2XH24	-0.02224	0.997404	-0.75995	0.139658	-1.25289	0.0167579	tr|A0A0H2XH24|A0A0H2XH24_STAA3 Threonine synthase
A0A0H2XFY1	0.05689	0.997652	3.19922	0.0195886	0.290843	0.899321	tr|A0A0H2XFY1|A0A0H2XFY1_STAA3 Peptide methionine sulfoxide reductase regulator MsrR
A0A0H2XE84	0	1	0	1	1.74561	0.0132969	tr|A0A0H2XE84|A0A0H2XE84_STAA3 MazG nucleotide pyrophosphohydrolase
A0A0H2XEN1	0	1	0.575647	0.276584	1.7848	0.00113878	tr|A0A0H2XEN1|A0A0H2XEN1_STAA3 MurR/RpiR family transcriptional regulator
A0A0H2XFI8	0	1	0	1	1.18302	7.31138e-09	tr|A0A0H2XFI8|A0A0H2XFI8_STAA3 Uncharacterized protein
A0A0H2XFJ8	0	1	-1.97318	0.000257519	1.15046	0.0169255	tr|A0A0H2XFJ8|A0A0H2XFJ8_STAA3 Uracil permease
A0A0H2XFW5	0	1	2.868	5.71347e-10	2.79304	6.85237e-10	tr|A0A0H2XFW5|A0A0H2XFW5_STAA3 Fructosamine kinase
A0A0H2XFZ0	0.0086	1	2.20193	0.0355781	0.0989267	0.964907	tr|A0A0H2XFZ0|A0A0H2XFZ0_STAA3 DNA repair/chromosome segregation ATPase
A0A0H2XG46	0	1	0.683003	0.478575	1.69109	0.0425212	tr|A0A0H2XG46|A0A0H2XG46_STAA3 Putative oxidoreductase
A0A0H2XGR9	0	1	1.26917	1.04263e-07	0.21904	0.141103	tr|A0A0H2XGR9|A0A0H2XGR9_STAA3 Oxidoreductase, Gfo/Idh/MocA family
A0A0H2XGW7	0	1	-1.76273	0.0274024	-2.47562	0.00308118	tr|A0A0H2XGW7|A0A0H2XGW7_STAA3 Putative lipoprotein
A0A0H2XI27	0	1	2.60819	1.05871e-12	0	1	tr|A0A0H2XI27|A0A0H2XI27_STAA3 Hydrolase, haloacid dehalogenase-like family
A0A0H2XIA9	0	1	-0.724943	0.0194184	0	1	tr|A0A0H2XIA9|A0A0H2XIA9_STAA3 Protein translocase subunit SecY
A0A0H2XIG3	0.00212	1	-0.510422	0.00954801	0.16486	0.449423	tr|A0A0H2XIG3|A0A0H2XIG3_STAA3 Ribosomal RNA small subunit methyltransferase E
A0A0H2XIR5	0	1	0.184773	0.908468	2.3552	0.0169657	tr|A0A0H2XIR5|A0A0H2XIR5_STAA3 Ornithine carbamoyltransferase
A0A0H2XIW4	0	1	0.799145	9.12645e-07	0	1	tr|A0A0H2XIW4|A0A0H2XIW4_STAA3 Probable malate:quinone oxidoreductase
A0A0H2XJJ1	0	1	1.07082	0.000140908	0.16573	0.564734	tr|A0A0H2XJJ1|A0A0H2XJJ1_STAA3 Putative lipoprotein
A0A0H2XJK3	0.0398417	1	-3.42667	0.0210961	-0.558127	0.797291	tr|A0A0H2XJK3|A0A0H2XJK3_STAA3 Conserved hypothetical phage protein
A0A0H2XJQ2	0	1	0	1	2.39402	2.88539e-12	tr|A0A0H2XJQ2|A0A0H2XJQ2_STAA3 Small ribosomal subunit biogenesis GTPase RsgA
A0A0H2XK15	0	1	-2.81099	0.00114156	-0.93059	0.267159	tr|A0A0H2XK15|A0A0H2XK15_STAA3 1-phosphatidylinositol phosphodiesterase
A0A0H2XKB6	0	1	0.405147	0.282128	1.58943	0.000152856	tr|A0A0H2XKB6|A0A0H2XKB6_STAA3 Uncharacterized protein
A0A0H2XKG7	0	1	0	1	-1.39522	3.01378e-08	tr|A0A0H2XKG7|A0A0H2XKG7_STAA3 Aspartokinase
Q2FE03	0	1	0	1	-2.56811	2.35387e-12	sp|Q2FE03|FNBA_STAA3 Fibronectin-binding protein A
Q2FH42	0	1	-0.279617	0.842865	-2.26265	0.0177797	sp|Q2FH42|DAPB_STAA3 4-hydroxy-tetrahydrodipicolinate reductase
Q2FKI2	0	1	0	1	1.96835	0.00638887	sp|Q2FKI2|COPB_STAA3 Probable copper-transporting P-type ATPase B

## Sheet: P<0.05; WT, dEssC and dEsxC
	LA-WT/WT		LA-ΔessC/ΔessC		LA-ΔesxC/ΔesxC
Uniprot ID	logFC	adj.P.Val	logFC	adj.P.Val	logFC	adj.P.Val	Fasta Headers
A0A0H2XHW2	4.51429	1.23852e-11	4.93913	3.51533e-12	4.28748	1.0182e-11	tr|A0A0H2XHW2|A0A0H2XHW2_STAA3 Antigen, 67 kDa (Oleate hydratase, McrA)
A0A0H2XF17	4.77955	1.46988e-11	5.14945	7.78011e-12	4.79539	1.4025e-11	tr|A0A0H2XF17|A0A0H2XF17_STAA3 Putative lipoprotein
Q2FJH7	4.14654	1.46988e-11	3.94344	2.36777e-11	3.93336	2.10318e-11	sp|Q2FJH7|SLE1_STAA3 N-acetylmuramoyl-L-alanine amidase sle1
A0A0H2XIQ0	4.03917	2.64893e-11	4.26262	1.75124e-11	4.01578	2.51294e-11	tr|A0A0H2XIQ0|A0A0H2XIQ0_STAA3 Glycine betaine/carnitine/choline ABC transporter
A0A0H2XGB4	2.61622	8.58393e-11	2.37284	3.67885e-10	2.66944	6.49273e-11	tr|A0A0H2XGB4|A0A0H2XGB4_STAA3 Choloylglycine hydrolase
Q2FEK3	2.65936	6.314e-10	2.65014	7.8266e-10	2.60611	8.33503e-10	sp|Q2FEK3|URE1_STAA3 Urease subunit alpha ureC
A0A0H2XDX3	4.58128	1.57784e-08	4.86928	8.07568e-09	5.082	3.3893e-09	tr|A0A0H2XDX3|A0A0H2XDX3_STAA3 Uncharacterized protein
A0A0H2XH62	1.8004	2.0609e-08	1.73417	3.19434e-08	1.73065	2.91762e-08	tr|A0A0H2XH62|A0A0H2XH62_STAA3 D-lactate dehydrogenase
Q2FJ78	3.15215	7.85647e-08	3.58688	1.69503e-08	3.26741	3.94463e-08	sp|Q2FJ78|SDRD_STAA3 Serine-aspartate repeat-containing protein D
A0A0H2XH22	3.26931	9.13475e-08	3.73965	1.82133e-08	3.51301	3.15886e-08	tr|A0A0H2XH22|A0A0H2XH22_STAA3 Putative glycerophosphoryl diester phosphodiesterase
A0A0H2XHZ8	1.69189	2.1755e-07	1.73439	1.65323e-07	1.5326	5.82954e-07	tr|A0A0H2XHZ8|A0A0H2XHZ8_STAA3 Cell division protein DivIB
A0A0H2XDZ5	2.05976	5.32245e-07	0.724975	0.0104109	2.42169	6.37098e-08	tr|A0A0H2XDZ5|A0A0H2XDZ5_STAA3 Uncharacterized protein
A0A0H2XI99	2.22182	7.47443e-07	2.59175	1.28083e-07	2.54483	1.22222e-07	sp|A0A0H2XI99|ESXA_STAA3 ESAT-6 secretion system extracellular protein A
Q2FEJ8	-1.629	8.64803e-07	-1.65772	8.22384e-07	-1.72096	4.09477e-07	sp|Q2FEJ8|SARR_STAA3 HTH-type transcriptional regulator SarR
A0A0H2XGS1	-1.31923	9.18127e-07	-1.07009	1.05851e-05	-1.26315	1.43307e-06	tr|A0A0H2XGS1|A0A0H2XGS1_STAA3 Peptide methionine sulfoxide reductase MsrA
A0A0H2XFP1	1.50633	1.02312e-06	1.41397	2.54092e-06	1.81729	1.04689e-07	tr|A0A0H2XFP1|A0A0H2XFP1_STAA3 EsaA
Q2FDV8	0.971023	1.69621e-06	0.972573	2.02361e-06	0.37431	0.012554	sp|Q2FDV8|CLPL_STAA3 ATP-dependent Clp protease ATP-binding subunit ClpL
A0A0H2XFF8	1.6349	3.7893e-06	1.6328	3.98814e-06	1.73546	1.72896e-06	tr|A0A0H2XFF8|A0A0H2XFF8_STAA3 Cystathionine gamma-synthase
A0A0H2XFQ3	-1.04202	7.44712e-06	-1.15259	2.54092e-06	-1.12595	2.58364e-06	tr|A0A0H2XFQ3|A0A0H2XFQ3_STAA3 Cysteine synthase
A0A0H2XIJ2	3.08872	7.81926e-06	2.76657	2.70495e-05	3.14939	5.44924e-06	tr|A0A0H2XIJ2|A0A0H2XIJ2_STAA3 Uncharacterized protein
A0A0H2XIB6	3.94735	8.90545e-06	3.51956	3.24394e-05	4.45259	2.05498e-06	tr|A0A0H2XIB6|A0A0H2XIB6_STAA3 ABC transporter, ATP-binding protein
A0A0H2XJC2	-1.71463	1.59833e-05	-1.77833	1.05851e-05	-2.181	9.40208e-07	tr|A0A0H2XJC2|A0A0H2XJC2_STAA3 Staphylococcal accessory regulator SarV
A0A0H2XIF7	-2.81495	1.85365e-05	-3.08169	7.21345e-06	-2.65833	3.36978e-05	tr|A0A0H2XIF7|A0A0H2XIF7_STAA3 Ribitol-5-phosphate cytidylyltransferase
A0A0H2XIR0	1.75506	3.8864e-05	1.34873	0.000463952	1.6081	9.87288e-05	tr|A0A0H2XIR0|A0A0H2XIR0_STAA3 Alcohol dehydrogenase, zinc-containing
A0A0H2XJE5	1.35847	4.95399e-05	1.21105	0.000161943	1.05391	0.000565691	tr|A0A0H2XJE5|A0A0H2XJE5_STAA3 NAD-dependent Oxidoreductase ylbE
Q2FH15	-1.00235	4.97084e-05	-0.838347	0.000297251	-0.928277	0.000112624	sp|Q2FH15|MSRB_STAA3 Peptide methionine sulfoxide reductase MsrB
Q2FF15	-1.03253	5.73173e-05	-0.584827	0.00741803	-0.73575	0.00140318	sp|Q2FF15|GLYA_STAA3 Serine hydroxymethyltransferase
A0A0H2XHH4	1.75162	6.98457e-05	2.33182	3.40237e-06	2.20631	5.18421e-06	tr|A0A0H2XHH4|A0A0H2XHH4_STAA3 Putative lipoprotein
Q2FG06	-0.854797	8.93264e-05	-0.566573	0.00340044	-0.41388	0.0249885	sp|Q2FG06|FTHS_STAA3 Formate--tetrahydrofolate ligase
Q2FFA3	-1.19545	0.000200702	-0.656407	0.0200014	-0.688717	0.0154182	sp|Q2FFA3|LUKL1_STAA3 Uncharacterized leukocidin-like protein 1
Q2FEX4	1.87882	0.000307257	1.80017	0.000411908	1.23084	0.0086438	sp|Q2FEX4|MTLD_STAA3 Mannitol-1-phosphate 5-dehydrogenase
A0A0H2XF74	2.83177	0.000323006	2.73424	0.000411908	1.50543	0.0298735	tr|A0A0H2XF74|A0A0H2XF74_STAA3 Putative phage infection protein
A0A0H2XG73	1.99553	0.000337778	1.86575	0.000559345	2.22736	0.000114697	tr|A0A0H2XG73|A0A0H2XG73_STAA3 Cysteine synthase/cystathionine beta-synthase
A0A0H2XEM7	-0.859113	0.000375654	-0.680043	0.00270283	-0.656603	0.00371856	tr|A0A0H2XEM7|A0A0H2XEM7_STAA3 Indole-3-pyruvate decarboxylase
Q2FFA2	-1.04554	0.000375654	-0.856223	0.0020496	-0.6074	0.0211471	sp|Q2FFA2|LUKL2_STAA3 Uncharacterized leukocidin-like protein 2
A0A0H2XH33	1.22668	0.000383184	1.28329	0.000257519	1.4053	0.000109428	tr|A0A0H2XH33|A0A0H2XH33_STAA3 Phnb
Q2FJN3	1.07262	0.000401713	0.917527	0.00158843	1.16162	0.000187096	sp|Q2FJN3|NFRA_STAA3 NADPH-dependent oxidoreductase
Q2FEI5	0.743033	0.000487186	0.80871	0.000239871	0.460133	0.0175746	sp|Q2FEI5|FDHL_STAA3 Putative formate dehydrogenase SAUSA300_2258
A0A0H2XFY7	1.47627	0.000538775	1.78927	9.25374e-05	1.64275	0.000195585	tr|A0A0H2XFY7|A0A0H2XFY7_STAA3 Conserved cytoplasmic protein
A0A0H2XGP6	1.86098	0.000888267	1.75487	0.00147415	1.1037	0.0318614	tr|A0A0H2XGP6|A0A0H2XGP6_STAA3 PTS system, mannitol specific IIA component
Q2FEK2	2.18455	0.000984215	3.5543	7.99371e-06	2.4634	0.000336267	sp|Q2FEK2|UREE_STAA3 Urease accessory protein UreE
A0A0H2XIY3	-0.760497	0.00186778	-0.751737	0.00205828	-0.67271	0.00490664	tr|A0A0H2XIY3|A0A0H2XIY3_STAA3 HAD-superfamily hydrolase, subfamily IA, variant 1
A0A0H2XFE7	0.742263	0.00257723	1.1147	6.82696e-05	0.917873	0.000422248	tr|A0A0H2XFE7|A0A0H2XFE7_STAA3 Glycosyl transferase, group 1 family protein
A0A0H2XG10	-1.19816	0.00257723	-0.754113	0.044663	-0.842283	0.0249885	tr|A0A0H2XG10|A0A0H2XG10_STAA3 Aldehyde-alcohol dehydrogenase
A0A0H2XIN1	-1.15297	0.003112	-0.889057	0.0183042	-0.756923	0.041175	tr|A0A0H2XIN1|A0A0H2XIN1_STAA3 Carbamoyl-phosphate synthase small chain
A0A0H2XH45	-1.04197	0.00316462	-1.01877	0.00364755	-1.21025	0.000973578	tr|A0A0H2XH45|A0A0H2XH45_STAA3 Putative lipoprotein
A0A0H2XH27	1.03461	0.00371619	1.32123	0.0004575	1.02379	0.00389887	tr|A0A0H2XH27|A0A0H2XH27_STAA3 Uncharacterized protein
Q2FE21	0.597883	0.00457937	0.43002	0.0343981	0.572307	0.00610615	sp|Q2FE21|Y2422_STAA3 Uncharacterized oxidoreductase
A0A0H2XI47	-0.65865	0.00544598	-0.51432	0.0250639	-0.69511	0.00371856	tr|A0A0H2XI47|A0A0H2XI47_STAA3 Carboxylesterase
A0A0H2XGE8	0.956183	0.00638132	0.953127	0.00600038	0.75464	0.0249885	tr|A0A0H2XGE8|A0A0H2XGE8_STAA3 Alpha-acetolactate decarboxylase
A0A0H2XHM3	2.38008	0.00670128	4.60691	1.62254e-05	2.03445	0.0174033	tr|A0A0H2XHM3|A0A0H2XHM3_STAA3 Glycine betaine/carnitine/choline ABC transporter ATP-binding protein
A0A0H2XKK6	0.58507	0.00837422	0.579947	0.00818935	0.612243	0.00593617	tr|A0A0H2XKK6|A0A0H2XKK6_STAA3 Putative flavohemoprotein
Q2FDQ7	-0.556937	0.00929692	-0.63446	0.00345924	-0.42313	0.0416812	sp|Q2FDQ7|LDH2_STAA3 L-lactate dehydrogenase 2
A0A0H2XDZ0	0.4422	0.00950674	0.35179	0.0343981	0.502673	0.00380576	tr|A0A0H2XDZ0|A0A0H2XDZ0_STAA3 NifU-like protein
Q2FJJ6	1.52747	0.0103778	2.14224	0.000723956	1.8737	0.00241143	sp|Q2FJJ6|Y419_STAA3 Uncharacterized lipoprotein
A0A0H2XG38	0.712137	0.0117644	0.558637	0.0442652	0.84278	0.00382374	tr|A0A0H2XG38|A0A0H2XG38_STAA3 exported protein
A0A0H2XDE4	-0.69733	0.0119386	-0.603487	0.0284646	-0.553407	0.0425212	tr|A0A0H2XDE4|A0A0H2XDE4_STAA3 Transcriptional regulator, MarR family
A0A0H2XHR8	2.12677	0.012265	2.39262	0.00566268	1.72364	0.0396513	tr|A0A0H2XHR8|A0A0H2XHR8_STAA3 Intracellular protease, PfpI family
A0A0H2XI63	-1.41353	0.0143067	1.89482	0.0018548	1.58289	0.0068325	tr|A0A0H2XI63|A0A0H2XI63_STAA3 DNA repair protein RadA
A0A0H2XIT6	2.11492	0.0143815	2.15692	0.0128902	2.995	0.00120903	tr|A0A0H2XIT6|A0A0H2XIT6_STAA3 Pyridine nucleotide-disulfide oxidoreductase
A0A0H2XK42	0.54295	0.0149598	0.681647	0.00330159	0.66669	0.00389887	tr|A0A0H2XK42|A0A0H2XK42_STAA3 Amino acid ABC transporter, amino acid-binding protein
A0A0H2XKB1	0.788187	0.0159689	1.06705	0.00201136	0.908643	0.00643493	tr|A0A0H2XKB1|A0A0H2XKB1_STAA3 Uncharacterized protein
A0A0H2XI33	1.27458	0.0172529	1.45535	0.0073588	1.23089	0.0214931	tr|A0A0H2XI33|A0A0H2XI33_STAA3 5 nucleotidase family protein
A0A0H2XI35	0.50211	0.0211359	0.925633	0.000225194	0.961883	0.000146864	tr|A0A0H2XI35|A0A0H2XI35_STAA3 Uncharacterized protein
Q2FE79	-0.985023	0.021709	-1.67782	0.000433886	-1.52441	0.00110956	sp|Q2FE79|SBI_STAA3 Immunoglobulin-binding protein sbi
A0A0H2XHE7	0.563273	0.02569	0.737187	0.00487213	0.841523	0.0018643	tr|A0A0H2XHE7|A0A0H2XHE7_STAA3 Rhodanese-like domain protein
A0A0H2XI61	1.02174	0.0334488	1.35474	0.00596069	1.67873	0.0011986	tr|A0A0H2XI61|A0A0H2XI61_STAA3 Putative membrane protein
Q2FH29	-0.569103	0.0393624	-0.587327	0.0341515	-0.82684	0.00389887	sp|Q2FH29|Y1302_STAA3 Nitric oxide reductase activation protein NorQ

## Sheet: P<0.05; WT
	LA-WT/WT
Uniprot ID	logFC	adj.P.Val	Fasta Headers
Q2FK09	-3.02524	4.90322e-13	sp|Q2FK09|LYTR_STAA3 Sensory transduction protein LytR
Q2FIJ1	-2.91309	1.35984e-11	sp|Q2FIJ1|AROD_STAA3 3-dehydroquinate dehydratase
A0A0H2XIF0	-3.62634	5.85531e-11	tr|A0A0H2XIF0|A0A0H2XIF0_STAA3 MutT/nudix family protein
A0A0H2XE49	3.44518	4.02951e-08	tr|A0A0H2XE49|A0A0H2XE49_STAA3 Amidohydrolase
A0A0H2XKH6	2.81105	8.64803e-07	tr|A0A0H2XKH6|A0A0H2XKH6_STAA3 Universal stress protein family
A0A0H2XJ39	-1.06777	4.97084e-05	tr|A0A0H2XJ39|A0A0H2XJ39_STAA3 Penicillin-binding protein 3
A0A0H2XKG3	-2.30879	0.000323006	tr|A0A0H2XKG3|A0A0H2XKG3_STAA3 Fibronectin binding protein B
A0A0H2XH00	1.23084	0.000487186	tr|A0A0H2XH00|A0A0H2XH00_STAA3 Fibrinogen-binding protein
A0A0H2XE09	2.34809	0.000893645	tr|A0A0H2XE09|A0A0H2XE09_STAA3 YbbR-like protein
Q2FI05	1.56242	0.00108606	sp|Q2FI05|PUR9_STAA3 Bifunctional purine biosynthesis protein PurH
A0A0H2XJD3	-0.5837	0.00112944	tr|A0A0H2XJD3|A0A0H2XJD3_STAA3 ABC transporter, ATP-binding protein EcsA
Q2FII2	-2.36161	0.00120253	sp|Q2FII2|METN2_STAA3 Methionine import ATP-binding protein MetN 2
A0A0H2XJS2	2.02258	0.00173695	tr|A0A0H2XJS2|A0A0H2XJS2_STAA3 Potassium efflux system KefA protein
A0A0H2XK62	4.85761	0.00178919	tr|A0A0H2XK62|A0A0H2XK62_STAA3 Phosphatidylethanolamine-binding protein
A0A0H2XIY2	-1.86089	0.00324705	tr|A0A0H2XIY2|A0A0H2XIY2_STAA3 Cys-tRNA(Pro)/Cys-tRNA(Cys) deacylase
A0A0H2XIA8	-0.841497	0.00457867	tr|A0A0H2XIA8|A0A0H2XIA8_STAA3 Dihydroorotase
A0A0H2XK24	-2.15427	0.00461512	tr|A0A0H2XK24|A0A0H2XK24_STAA3 Serine acetyltransferase
Q2FFX3	-0.842053	0.00690368	sp|Q2FFX3|RISB_STAA3 6,7-dimethyl-8-ribityllumazine synthase
A0A0H2XHY6	-2.37008	0.00753109	tr|A0A0H2XHY6|A0A0H2XHY6_STAA3 Urea amidolyase-related protein
Q2FDS9	-1.28212	0.00757883	sp|Q2FDS9|Y2515_STAA3 HTH-type transcriptional regulator SAUSA300_2515
Q2FKJ8	-1.93274	0.00851211	sp|Q2FKJ8|ARCC3_STAA3 Carbamate kinase 3
A0A0H2XGK6	4.64127	0.0110019	tr|A0A0H2XGK6|A0A0H2XGK6_STAA3 Cytosolic protein
A0A0H2XH66	-0.578255	0.0110019	tr|A0A0H2XH66|A0A0H2XH66_STAA3 Oligopeptide permease, peptide-binding protein
A0A0H2XJW1	-0.61562	0.0110019	tr|A0A0H2XJW1|A0A0H2XJW1_STAA3 Threonylcarbamoyl-AMP synthase
Q2FEV0	1.04133	0.0110019	sp|Q2FEV0|ASP23_STAA3 Alkaline shock protein 23
A0A0H2XJV8	2.03171	0.012265	tr|A0A0H2XJV8|A0A0H2XJV8_STAA3 Cyclic-di-AMP phosphodiesterase
A0A0H2XFB2	-6.35283	0.0142419	tr|A0A0H2XFB2|A0A0H2XFB2_STAA3 Molybdenum cofactor sulfurase
Q2FJC0	-0.625127	0.0142419	sp|Q2FJC0|PDXT_STAA3 Pyridoxal 5-phosphate synthase subunit PdxT
A0A0H2XKD9	1.84411	0.0147375	tr|A0A0H2XKD9|A0A0H2XKD9_STAA3 Staphylococcal respiratory response protein, SrrB
Q2FFV5	-2.04794	0.0149598	sp|Q2FFV5|PCKA_STAA3 Phosphoenolpyruvate carboxykinase (ATP)
Q2FGI7	-0.427683	0.019626	sp|Q2FGI7|GCSPB_STAA3 Probable glycine dehydrogenase (decarboxylating) subunit 2
A0A0H2XKH5	-0.545587	0.0197271	tr|A0A0H2XKH5|A0A0H2XKH5_STAA3 Aconitate hydratase
Q2FDH3	1.94062	0.0197271	sp|Q2FDH3|DRP35_STAA3 Lactonase drp35
Q2FK94	-2.45111	0.0197271	sp|Q2FK94|ALDA_STAA3 Putative aldehyde dehydrogenase AldA
A0A0H2XFY4	-0.573217	0.0198278	tr|A0A0H2XFY4|A0A0H2XFY4_STAA3 Amidophosphoribosyltransferase
Q2FFQ5	-0.741343	0.0207109	sp|Q2FFQ5|PRSA_STAA3 Foldase protein PrsA
A0A0H2XHV2	2.32043	0.0217995	tr|A0A0H2XHV2|A0A0H2XHV2_STAA3 Glycine betaine transporter opuD
A0A0H2XJ22	-2.78907	0.0243838	tr|A0A0H2XJ22|A0A0H2XJ22_STAA3 Sortase
A0A0H2XGV3	1.6836	0.0304979	tr|A0A0H2XGV3|A0A0H2XGV3_STAA3 Acetyltransferase, GNAT family
A0A0H2XGG3	5.73767	0.0317184	tr|A0A0H2XGG3|A0A0H2XGG3_STAA3 Hydrolase, haloacid dehalogenase-like family
Q2FDW8	2.15419	0.0351384	sp|Q2FDW8|PTU3C_STAA3 PTS system glucoside-specific EIICBA component
A0A0H2XGV6	-0.479477	0.0355716	tr|A0A0H2XGV6|A0A0H2XGV6_STAA3 ABC transporter
A0A0H2XHT1	-1.22961	0.0377615	tr|A0A0H2XHT1|A0A0H2XHT1_STAA3 Formamidopyrimidine-DNA glycosylase
A0A0H2XIH9	2.35988	0.0383837	tr|A0A0H2XIH9|A0A0H2XIH9_STAA3 Fibrinogen-binding protein
A0A0H2XKF4	-2.50415	0.0397258	tr|A0A0H2XKF4|A0A0H2XKF4_STAA3 Dynamin family protein
Q2FGI6	-0.455783	0.0397258	sp|Q2FGI6|GCSPA_STAA3 Probable glycine dehydrogenase (decarboxylating) subunit 1
A0A0H2XEF0	2.20437	0.0400786	tr|A0A0H2XEF0|A0A0H2XEF0_STAA3 Alpha-amylase
A0A0H2XHM5	-1.47644	0.0403936	tr|A0A0H2XHM5|A0A0H2XHM5_STAA3 DNA translocase FtsK
A0A0H2XJL5	0.56133	0.0403936	tr|A0A0H2XJL5|A0A0H2XJL5_STAA3 Alpha-helical coiled-coil protein
A0A0H2XHI2	-1.08319	0.0432215	tr|A0A0H2XHI2|A0A0H2XHI2_STAA3 Thermonuclease
Q2FIA5	-0.4027	0.0446746	sp|Q2FIA5|CDR_STAA3 Coenzyme A disulfide reductase
A0A0H2XI94	2.72806	0.046442	tr|A0A0H2XI94|A0A0H2XI94_STAA3 Glyoxalase family protein
A0A0H2XHM8	-0.438077	0.0472136	tr|A0A0H2XHM8|A0A0H2XHM8_STAA3 Glutamine synthetase

## Sheet: P<0.05; dEssC
	LA-ΔessC/ΔessC
Uniprot ID	logFC	adj.P.Val	Fasta Headers
A0A0H2XI27	2.60819	1.05871e-12	tr|A0A0H2XI27|A0A0H2XI27_STAA3 Hydrolase, haloacid dehalogenase-like family
A0A0H2XK09	-2.67623	4.48851e-11	tr|A0A0H2XK09|A0A0H2XK09_STAA3 FAD-dependent oxidoreductase
A0A0H2XGR9	1.26917	1.04263e-07	tr|A0A0H2XGR9|A0A0H2XGR9_STAA3 Oxidoreductase, Gfo/Idh/MocA family
A0A0H2XIW4	0.799145	9.12645e-07	tr|A0A0H2XIW4|A0A0H2XIW4_STAA3 Probable malate:quinone oxidoreductase
A0A0H2XGU2	1.49005	3.70143e-06	tr|A0A0H2XGU2|A0A0H2XGU2_STAA3 Pseudouridine synthase
A0A0H2XJJ1	1.07082	0.000140908	tr|A0A0H2XJJ1|A0A0H2XJJ1_STAA3 Putative lipoprotein
Q2FES9	3.06832	0.000256976	sp|Q2FES9|Y2163_STAA3 Uncharacterized hydrolase SAUSA300_2163
A0A0H2XGE1	2.82308	0.000411908	tr|A0A0H2XGE1|A0A0H2XGE1_STAA3 ParB-like partition protein
A0A0H2XK15	-2.81099	0.00114156	tr|A0A0H2XK15|A0A0H2XK15_STAA3 1-phosphatidylinositol phosphodiesterase
Q2FGN8	2.15831	0.00424425	sp|Q2FGN8|SCPB_STAA3 Segregation and condensation protein B
A0A0H2XH88	-1.13457	0.00426682	tr|A0A0H2XH88|A0A0H2XH88_STAA3 ABC transporter, ATP-binding protein
A0A0H2XH52	0.426903	0.00477172	tr|A0A0H2XH52|A0A0H2XH52_STAA3 Glucosamine-6-phosphate isomerase family protein
A0A0H2XF70	1.31431	0.00528493	tr|A0A0H2XF70|A0A0H2XF70_STAA3 Putative surface anchored protein
A0A0H2XIU2	-0.53298	0.00702675	tr|A0A0H2XIU2|A0A0H2XIU2_STAA3 Monooxygenase family protein
A0A0H2XJH7	0.88038	0.00702675	tr|A0A0H2XJH7|A0A0H2XJH7_STAA3 Immunoglobulin G binding protein A
A0A0H2XG16	2.39207	0.00702675	tr|A0A0H2XG16|A0A0H2XG16_STAA3 Clumping factor A
A0A0H2XGJ6-A0A0H2XFS2	1.7732	0.00914016	tr|A0A0H2XGJ6|A0A0H2XGJ6_STAA3 Phosphosugar-binding transcriptional regulator, RpiR family
A0A0H2XIG3	-0.510422	0.00954801	tr|A0A0H2XIG3|A0A0H2XIG3_STAA3 Ribosomal RNA small subunit methyltransferase E
Q2FIL2	-2.8586	0.00996038	sp|Q2FIL2|SSRP_STAA3 SsrA-binding protein
Q2FJA2	-0.43187	0.0104109	sp|Q2FJA2|RL1_STAA3 50S ribosomal protein L1
A0A0H2XFP2	1.64991	0.0161883	tr|A0A0H2XFP2|A0A0H2XFP2_STAA3 Teichoic acid biosynthesis protein X
A0A0H2XIA9	-0.724943	0.0194184	tr|A0A0H2XIA9|A0A0H2XIA9_STAA3 Protein translocase subunit SecY
A0A0H2XFY1	3.19922	0.0195886	tr|A0A0H2XFY1|A0A0H2XFY1_STAA3 Peptide methionine sulfoxide reductase regulator MsrR
A0A0H2XHH2	1.48218	0.0197911	tr|A0A0H2XHH2|A0A0H2XHH2_STAA3 Ornithine carbamoyltransferase
A0A0H2XFN0	-0.808827	0.0199077	tr|A0A0H2XFN0|A0A0H2XFN0_STAA3 Cytidine deaminase
Q2FEN8	-0.828703	0.0200845	sp|Q2FEN8|RS10_STAA3 30S ribosomal protein S10
A0A0H2XJK3	-3.42667	0.0210961	tr|A0A0H2XJK3|A0A0H2XJK3_STAA3 Conserved hypothetical phage protein
A0A0H2XKC5	-1.49181	0.023331	tr|A0A0H2XKC5|A0A0H2XKC5_STAA3 ABC transporter, ATP-binding protein
Q2FHP8	0.55239	0.02345	sp|Q2FHP8|SEPF_STAA3 Cell division protein SepF
A0A0H2XJC0	0.723617	0.0284646	tr|A0A0H2XJC0|A0A0H2XJC0_STAA3 SUF system FeS assembly protein, NifU family
Q2FGL9	0.601603	0.0286222	sp|Q2FGL9|Y1463_STAA3 UPF0403 protein SAUSA300_1463
Q2FEP6	-0.5584	0.0295135	sp|Q2FEP6|RL16_STAA3 50S ribosomal protein L16
A0A0H2XHH5	0.63991	0.0332242	tr|A0A0H2XHH5|A0A0H2XHH5_STAA3 Putative lipoprotein
A0A0H2XGH4	0.596467	0.0337959	tr|A0A0H2XGH4|A0A0H2XGH4_STAA3 Amidohydrolase family protein
A0A0H2XHK7	0.679913	0.0343287	tr|A0A0H2XHK7|A0A0H2XHK7_STAA3 Transcriptional regulator
A0A0H2XI39	1.11857	0.0343981	tr|A0A0H2XI39|A0A0H2XI39_STAA3 Alkaline shock response membrane anchor protein AmaP
A0A0H2XG98	0.741437	0.0351436	tr|A0A0H2XG98|A0A0H2XG98_STAA3 Anti-sigma factor antagonist
A0A0H2XHB0	0.572677	0.0351436	tr|A0A0H2XHB0|A0A0H2XHB0_STAA3 Uncharacterized protein
A0A0H2XFZ0	2.20193	0.0355781	tr|A0A0H2XFZ0|A0A0H2XFZ0_STAA3 DNA repair/chromosome segregation ATPase
A0A0H2XH20	0.703907	0.0370783	tr|A0A0H2XH20|A0A0H2XH20_STAA3 Uncharacterized protein
A0A0H2XIX7	3.39088	0.0385179	tr|A0A0H2XIX7|A0A0H2XIX7_STAA3 2-amino-4-hydroxy-6-hydroxymethyldihydropteridine pyrophosphokinase
A0A0H2XFU7	0.575323	0.039013	tr|A0A0H2XFU7|A0A0H2XFU7_STAA3 Aldehyde dehydrogenase
Q2FI09	-0.540693	0.0392296	sp|Q2FI09|PURL_STAA3 Phosphoribosylformylglycinamidine synthase subunit PurL
A0A0H2XET4	-0.546707	0.0418288	tr|A0A0H2XET4|A0A0H2XET4_STAA3 Transaldolase
A0A0H2XF16	-0.747463	0.0418288	tr|A0A0H2XF16|A0A0H2XF16_STAA3 Multidrug resistance protein A, drug resistance transporter
A0A0H2XEL0	-1.56846	0.0425113	tr|A0A0H2XEL0|A0A0H2XEL0_STAA3 Ribosomal RNA small subunit methyltransferase I
A0A0H2XKM7	0.448967	0.0442652	tr|A0A0H2XKM7|A0A0H2XKM7_STAA3 Transferrin receptor
Q2FDS6	0.532883	0.0447501	sp|Q2FDS6|Y2518_STAA3 Uncharacterized hydrolase SAUSA300_2518
A0A0H2XGV4	-0.378333	0.0447501	tr|A0A0H2XGV4|A0A0H2XGV4_STAA3 Putative serine protease HtrA
Q2FKP1	-0.335863	0.0483597	sp|Q2FKP1|RL9_STAA3 50S ribosomal protein L9

## Sheet: P<0.05; dEsxC
	LA-ΔesxC/ΔesxC
Uniprot ID	logFC	adj.P.Val	Fasta Headers
Q2FE03	-2.56811	2.35387e-12	sp|Q2FE03|FNBA_STAA3 Fibronectin-binding protein A
A0A0H2XJQ2	2.39402	2.88539e-12	tr|A0A0H2XJQ2|A0A0H2XJQ2_STAA3 Small ribosomal subunit biogenesis GTPase RsgA
A0A0H2XIZ0	3.29267	6.49273e-11	tr|A0A0H2XIZ0|A0A0H2XIZ0_STAA3 OsmC/Ohr family protein
A0A0H2XFI8	1.18302	7.31138e-09	tr|A0A0H2XFI8|A0A0H2XFI8_STAA3 Uncharacterized protein
A0A0H2XKG7	-1.39522	3.01378e-08	tr|A0A0H2XKG7|A0A0H2XKG7_STAA3 Aspartokinase
Q2FG28	-1.05217	8.07545e-06	sp|Q2FG28|Y1656_STAA3 Putative universal stress protein SAUSA300_1656
A0A0H2XKB6	1.58943	0.000152856	tr|A0A0H2XKB6|A0A0H2XKB6_STAA3 Uncharacterized protein
A0A0H2XJ54	-1.95806	0.000271272	tr|A0A0H2XJ54|A0A0H2XJ54_STAA3 HD domain protein
A0A0H2XEN1	1.7848	0.00113878	tr|A0A0H2XEN1|A0A0H2XEN1_STAA3 MurR/RpiR family transcriptional regulator
A0A0H2XFJ6	2.62701	0.0018643	tr|A0A0H2XFJ6|A0A0H2XFJ6_STAA3 Aldo/keto reductase family protein
A0A0H2XEN6	2.53502	0.00241143	tr|A0A0H2XEN6|A0A0H2XEN6_STAA3 Ribonuclease BN
Q2FG54	-0.874213	0.00537924	sp|Q2FG54|SYT_STAA3 Threonine--tRNA ligase
Q2FF09	-0.729207	0.00559408	sp|Q2FF09|KITH_STAA3 Thymidine kinase
A0A0H2XFP5	0.786323	0.00581655	tr|A0A0H2XFP5|A0A0H2XFP5_STAA3 Fmt protein
A0A0H2XGM0	0.815653	0.00610615	tr|A0A0H2XGM0|A0A0H2XGM0_STAA3 NAD dependent epimerase/dehydratase family protein
Q2FKI2	1.96835	0.00638887	sp|Q2FKI2|COPB_STAA3 Probable copper-transporting P-type ATPase B
A0A0H2XJP5	-3.81176	0.0068325	tr|A0A0H2XJP5|A0A0H2XJP5_STAA3 Aspartate-semialdehyde dehydrogenase
Q2FHD8	-1.29237	0.00901165	sp|Q2FHD8|GLPD_STAA3 Aerobic glycerol-3-phosphate dehydrogenase
A0A0H2XJX3	0.851157	0.0102507	tr|A0A0H2XJX3|A0A0H2XJX3_STAA3 Acetyltransferase, GNAT family family
A0A0H2XGY2	-1.81049	0.0103394	tr|A0A0H2XGY2|A0A0H2XGY2_STAA3 CAAX protease
A0A0H2XG12	3.20842	0.0124576	tr|A0A0H2XG12|A0A0H2XG12_STAA3 MaoC domain protein
Q2FH09	-2.70304	0.012554	sp|Q2FH09|CVFC_STAA3 Conserved virulence factor C
A0A0H2XE82	2.42047	0.013292	tr|A0A0H2XE82|A0A0H2XE82_STAA3 Trehalose operon repressor
A0A0H2XE84	1.74561	0.0132969	tr|A0A0H2XE84|A0A0H2XE84_STAA3 MazG nucleotide pyrophosphohydrolase
A0A0H2XHR4	-1.69007	0.0146518	tr|A0A0H2XHR4|A0A0H2XHR4_STAA3 Homoserine dehydrogenase
Q2FJ92	-0.540043	0.0152304	sp|Q2FJ92|EFTU_STAA3 Elongation factor Tu
A0A0H2XH24	-1.25289	0.0167579	tr|A0A0H2XH24|A0A0H2XH24_STAA3 Threonine synthase
A0A0H2XIR5	2.3552	0.0169657	tr|A0A0H2XIR5|A0A0H2XIR5_STAA3 Ornithine carbamoyltransferase
Q2FH42	-2.26265	0.0177797	sp|Q2FH42|DAPB_STAA3 4-hydroxy-tetrahydrodipicolinate reductase
A0A0H2XFQ9	3.4601	0.0187641	tr|A0A0H2XFQ9|A0A0H2XFQ9_STAA3 Glyoxalase-like domain protein
A0A0H2XGQ5	-1.97505	0.0187641	tr|A0A0H2XGQ5|A0A0H2XGQ5_STAA3 Putative 5-3 exonuclease
A0A0H2XIQ2	0.52031	0.0187641	tr|A0A0H2XIQ2|A0A0H2XIQ2_STAA3 Dihydrolipoyl dehydrogenase
A0A0H2XEA1	-1.30798	0.0196172	tr|A0A0H2XEA1|A0A0H2XEA1_STAA3 Lipoprotein
Q2FG96	0.380803	0.0217301	sp|Q2FG96|SYH_STAA3 Histidine--tRNA ligase
A0A0H2XDP9	0.708127	0.0249885	tr|A0A0H2XDP9|A0A0H2XDP9_STAA3 ABC transporter, ATP-binding protein
Q2FH20	0.515353	0.0249885	sp|Q2FH20|MURG_STAA3 UDP-N-acetylglucosamine--N-acetylmuramyl-(pentapeptide) pyrophosphoryl-undecaprenol N-acetylglucosamine transferase
Q2FH41	-1.55229	0.0249885	sp|Q2FH41|DAPH_STAA3 2,3,4,5-tetrahydropyridine-2,6-dicarboxylate N-acetyltransferase
A0A0H2XGR5	-0.676428	0.0249885	tr|A0A0H2XGR5|A0A0H2XGR5_STAA3 O-methyltransferase family protein
A0A0H2XI49	1.90102	0.0249885	tr|A0A0H2XI49|A0A0H2XI49_STAA3 Sucrose operon repressor
A0A0H2XFZ6	1.76247	0.0249885	tr|A0A0H2XFZ6|A0A0H2XFZ6_STAA3 Transcriptional regulator
Q2FG83	-0.632513	0.0268549	sp|Q2FG83|OBG_STAA3 GTPase Obg
Q2FHG9	-0.542503	0.0298189	sp|Q2FHG9|IF2_STAA3 Translation initiation factor IF-2
A0A0H2XIT2	-1.68634	0.0335262	tr|A0A0H2XIT2|A0A0H2XIT2_STAA3 DNA polymerase III subunit gamma/tau
A0A0H2XF83	1.58897	0.0343881	tr|A0A0H2XF83|A0A0H2XF83_STAA3 Uncharacterized protein
A0A0H2XHE0	1.96492	0.0346419	tr|A0A0H2XHE0|A0A0H2XHE0_STAA3 Thiol-disulphide oxidoreductase, DCC family protein
A0A0H2XKJ0	-0.76168	0.0346419	tr|A0A0H2XKJ0|A0A0H2XKJ0_STAA3 Cof-like hydrolase
A0A0H2XJL0	-2.45098	0.0346419	tr|A0A0H2XJL0|A0A0H2XJL0_STAA3 Carboxylesterase
A0A0H2XGN0	0.396397	0.038001	tr|A0A0H2XGN0|A0A0H2XGN0_STAA3 Glycosyl transferase, group 1 family protein
A0A0H2XJW3	0.414393	0.0396513	tr|A0A0H2XJW3|A0A0H2XJW3_STAA3 Sucrose-6-phosphate hydrolase
A0A0H2XIP6	-0.470497	0.039823	tr|A0A0H2XIP6|A0A0H2XIP6_STAA3 Epoxyqueuosine reductase QueH
A0A0H2XHI3	-0.564637	0.0423462	tr|A0A0H2XHI3|A0A0H2XHI3_STAA3 Inositol monophosphatase family protein
A0A0H2XG46	1.69109	0.0425212	tr|A0A0H2XG46|A0A0H2XG46_STAA3 Putative oxidoreductase
A0A0H2XFI2	2.65937	0.0440258	tr|A0A0H2XFI2|A0A0H2XFI2_STAA3 Alpha/beta hydrolase
A0A0H2XI83	3.30477	0.0440258	tr|A0A0H2XI83|A0A0H2XI83_STAA3 Neutral zinc metallopeptidase family protein
A0A0H2XH29	-0.95933	0.0447443	tr|A0A0H2XH29|A0A0H2XH29_STAA3 Transcriptional regulator, DeoR family
Q2FGW7	-0.61753	0.0450752	sp|Q2FGW7|DER_STAA3 GTPase Der
Q2FIN2	1.16137	0.0450752	sp|Q2FIN2|LGT_STAA3 Prolipoprotein diacylglyceryl transferase
Q2FEA6	-1.71949	0.0450752	sp|Q2FEA6|NREC_STAA3 Oxygen regulatory protein NreC
Q2FK43	-0.951707	0.0450752	sp|Q2FK43|PFLA_STAA3 Pyruvate formate-lyase-activating enzyme
A0A0H2XG28	-0.526633	0.0458669	tr|A0A0H2XG28|A0A0H2XG28_STAA3 Ribosome-binding ATPase YchF
Q2FI55	0.954183	0.0458754	sp|Q2FI55|HTRAL_STAA3 Serine protease HtrA-like
Q2FK96	-0.3985	0.048403	sp|Q2FK96|HDOX2_STAA3 Heme oxygenase (staphylobilin-producing) 2
A0A0H2XGS5	0.421353	0.048403	tr|A0A0H2XGS5|A0A0H2XGS5_STAA3 Ferrochelatase
A0A0H2XH21	0.380363	0.0489186	tr|A0A0H2XH21|A0A0H2XH21_STAA3 Putative NADP-dependent malic enzyme

## Sheet: P<0.05; WT and dEssC
	LA-WT/WT		LA-ΔessC/ΔessC
Uniprot ID	logFC	adj.P.Val	logFC	adj.P.Val	Fasta Headers
A0A0H2XJH8	2.91896	3.46002e-11	2.68203	1.12061e-10	tr|A0A0H2XJH8|A0A0H2XJH8_STAA3 Peptidase M20 domain-containing protein 2
A0A0H2XFA3	-1.96093	1.20729e-07	-0.627263	0.00869276	tr|A0A0H2XFA3|A0A0H2XFA3_STAA3 metal hydrolase/cyclase
A0A0H2XGJ8	3.58993	3.56873e-07	1.29673	0.00702675	tr|A0A0H2XGJ8|A0A0H2XGJ8_STAA3 Uncharacterized protein
Q2FHN4	-0.962057	0.000177595	-0.511293	0.0219973	sp|Q2FHN4|PYRF_STAA3 Orotidine 5-phosphate decarboxylase
Q2FEK0	2.42527	0.000553332	2.38246	0.00062116	sp|Q2FEK0|UREG_STAA3 Urease accessory protein UreG
A0A0H2XK08	3.30139	0.000585582	2.77479	0.00264588	tr|A0A0H2XK08|A0A0H2XK08_STAA3 Oxidoreductase, short chain dehydrogenase/reductase family
A0A0H2XH82	1.0824	0.00138964	0.753397	0.0186398	tr|A0A0H2XH82|A0A0H2XH82_STAA3 Putative lipoprotein
A0A0H2XFZ3	2.46766	0.00149841	2.95167	0.000311828	tr|A0A0H2XFZ3|A0A0H2XFZ3_STAA3 Nitroreductase family protein
A0A0H2XGC3	-0.570827	0.00199614	-0.371863	0.0341515	tr|A0A0H2XGC3|A0A0H2XGC3_STAA3 Hypoxanthine phosphoribosyltransferase
A0A0H2XF54	2.82052	0.00200821	2.42404	0.00617178	tr|A0A0H2XF54|A0A0H2XF54_STAA3 Bacterial luciferase family protein
Q2FHN5	-1.01053	0.00690368	-0.763673	0.0351436	sp|Q2FHN5|CARB_STAA3 Carbamoyl-phosphate synthase large chain
A0A0H2XI29	0.40922	0.0101461	0.57778	0.000633524	tr|A0A0H2XI29|A0A0H2XI29_STAA3 Acetyltransferase family protein
A0A0H2XEQ2	-0.534337	0.0103778	-0.473813	0.0210961	tr|A0A0H2XEQ2|A0A0H2XEQ2_STAA3 Glucose-6-phosphate 1-dehydrogenase
A0A0H2XHT0	-0.778747	0.0103778	-0.846527	0.00566268	tr|A0A0H2XHT0|A0A0H2XHT0_STAA3 ABC transporter, ATP-binding protein
A0A0H2XHX1	-0.868752	0.0114125	-1.09654	0.00216971	tr|A0A0H2XHX1|A0A0H2XHX1_STAA3 Putative teichoic acid biosynthesis protein B
Q2FK11	0.60232	0.0132269	0.48748	0.0418288	sp|Q2FK11|SCDA_STAA3 Iron-sulfur cluster repair protein ScdA
A0A0H2XFG6	0.584747	0.0164587	0.747037	0.00325964	tr|A0A0H2XFG6|A0A0H2XFG6_STAA3 Uncharacterized protein
A0A0H2XEX3	0.738223	0.0186452	1.25675	0.000336427	tr|A0A0H2XEX3|A0A0H2XEX3_STAA3 Uncharacterized protein
A0A0H2XJH3	0.521013	0.0186452	0.525393	0.0185892	tr|A0A0H2XJH3|A0A0H2XJH3_STAA3 General stress protein
A0A0H2XGZ9	-0.34102	0.0200366	-0.358253	0.0161883	tr|A0A0H2XGZ9|A0A0H2XGZ9_STAA3 Phosphoribosylformylglycinamidine synthase subunit PurS
A0A0H2XJW7	0.56172	0.0314524	0.600487	0.0219218	tr|A0A0H2XJW7|A0A0H2XJW7_STAA3 exported protein
A0A0H2XGT6	0.596678	0.0334488	0.741347	0.00914016	tr|A0A0H2XGT6|A0A0H2XGT6_STAA3 Alkyl hydroperoxide reductase AhpD
Q2FH83	0.53359	0.0354245	0.522353	0.0386813	sp|Q2FH83|Y1248_STAA3 HesB-like protein SAUSA300_1248
A0A0H2XIN3	-2.93644	0.0397258	-2.95109	0.0386813	tr|A0A0H2XIN3|A0A0H2XIN3_STAA3 Lipoate--protein ligase
A0A0H2XHA2	-0.447383	0.0414547	-0.438693	0.0447501	tr|A0A0H2XHA2|A0A0H2XHA2_STAA3 Staphylococcal accessory regulator
Q2FEB2	0.570947	0.0477063	0.622747	0.0322459	sp|Q2FEB2|SARZ_STAA3 HTH-type transcriptional regulator SarZ

## Sheet: P<0.05; dEssC and dEsxC
	LA-ΔessC/ΔessC		LA-ΔesxC/ΔesxC
Uniprot ID	logFC	adj.P.Val	logFC	adj.P.Val	Fasta Headers
A0A0H2XHY2	1.49448	5.8803e-05	0.995527	0.00238834	tr|A0A0H2XHY2|A0A0H2XHY2_STAA3 FAD/NAD(P)-binding Rossmann fold Superfamily
Q2FIB4	-2.24037	0.00310804	-3.14622	0.000159691	sp|Q2FIB4|ASSY_STAA3 Argininosuccinate synthase
A0A0H2XHZ1	2.73573	0.0210961	3.53482	0.00389887	tr|A0A0H2XHZ1|A0A0H2XHZ1_STAA3 Putative lysophospholipase
Q2FHE2	2.24809	8.12184e-09	2.39222	3.02675e-09	sp|Q2FHE2|MUTL_STAA3 DNA mismatch repair protein MutL
Q2FJ77	1.0551	0.00165478	0.76101	0.0169255	sp|Q2FJ77|SDRE_STAA3 Serine-aspartate repeat-containing protein E
Q2FFV6	-0.60044	0.0483597	-0.757527	0.0149381	sp|Q2FFV6|METK_STAA3 S-adenosylmethionine synthase
A0A0H2XJQ4	4.60449	4.95507e-12	4.33723	8.57766e-12	tr|A0A0H2XJQ4|A0A0H2XJQ4_STAA3 Acetyltransferase, GNAT family
A0A0H2XGB6	3.15145	0.000540032	3.45024	0.000242991	tr|A0A0H2XGB6|A0A0H2XGB6_STAA3 ABC transporter, permease protein
A0A0H2XEL8	2.7937	0.000311828	2.98163	0.000165937	tr|A0A0H2XEL8|A0A0H2XEL8_STAA3 tRNA methylthiotransferase YqeV
Q2FIS2	0.62664	0.00271834	0.514593	0.0113833	sp|Q2FIS2|LTAS_STAA3 Lipoteichoic acid synthase
A0A0H2XGA0	1.71191	0.000104553	1.38202	0.000759518	tr|A0A0H2XGA0|A0A0H2XGA0_STAA3 Iron transporter
Q2FDM1	0.779447	0.00596069	0.855767	0.00322247	sp|Q2FDM1|ISAB_STAA3 Immunodominant staphylococcal antigen B
A0A0H2XE14	0.479407	0.0112168	0.449163	0.0172426	tr|A0A0H2XE14|A0A0H2XE14_STAA3 Molybdopterin-guanine dinucleotide biosynthesis protein B
Q2FGD0	1.24127	0.00566268	1.05024	0.0170775	sp|Q2FGD0|NADD_STAA3 Probable nicotinate-nucleotide adenylyltransferase
Q2FEG2	-1.74788	0.0385179	3.11598	0.000759518	sp|Q2FEG2|HUTG_STAA3 Formimidoylglutamase
A0A0H2XHY5	2.72669	3.90499e-07	2.29161	2.26311e-06	tr|A0A0H2XHY5|A0A0H2XHY5_STAA3 ATP-grasp domain protein
A0A0H2XH30	2.33631	0.0415835	2.43764	0.0335165	tr|A0A0H2XH30|A0A0H2XH30_STAA3 Peptidase, M20/M25/M40 family
A0A0H2XJC8	1.73604	0.0174708	2.82369	0.000422248	tr|A0A0H2XJC8|A0A0H2XJC8_STAA3 Phi77 ORF017-like protein
A0A0H2XFE4	1.95011	0.0278884	2.00942	0.0228434	tr|A0A0H2XFE4|A0A0H2XFE4_STAA3 Acyltransferase
A0A0H2XII0	1.48904	0.0124312	1.28747	0.0282197	tr|A0A0H2XII0|A0A0H2XII0_STAA3 Phosphosugar-binding transcriptional regulator
A0A0H2XFJ8	-1.97318	0.000257519	1.15046	0.0169255	tr|A0A0H2XFJ8|A0A0H2XFJ8_STAA3 Uracil permease
A0A0H2XFW5	2.868	5.71347e-10	2.79304	6.85237e-10	tr|A0A0H2XFW5|A0A0H2XFW5_STAA3 Fructosamine kinase
A0A0H2XGW7	-1.76273	0.0274024	-2.47562	0.00308118	tr|A0A0H2XGW7|A0A0H2XGW7_STAA3 Putative lipoprotein

## Sheet: P<0.05; WT and dEsxC
	LA-WT/WT		LA-ΔesxC/ΔesxC
Uniprot ID	logFC	adj.P.Val	logFC	adj.P.Val	Fasta Headers
A0A0H2XJC7	3.62665	1.46988e-11	3.92182	8.57766e-12	tr|A0A0H2XJC7|A0A0H2XJC7_STAA3 Hydrolase, HAD-superfamily, subfamily IIIA
A0A0H2XDU3	2.48172	1.35733e-10	2.01377	1.88674e-09	tr|A0A0H2XDU3|A0A0H2XDU3_STAA3 flavine reductase
A0A0H2XF42	2.57824	4.32824e-10	2.86594	1.09604e-10	tr|A0A0H2XF42|A0A0H2XF42_STAA3 Cytochrome D ubiquinol oxidase, subunit I
Q2FH23	-2.86534	0.000585582	1.73838	0.022438	sp|Q2FH23|ARLR_STAA3 Response regulator ArlR
A0A0H2XI69	-0.58978	0.00455467	-0.446893	0.0249885	tr|A0A0H2XI69|A0A0H2XI69_STAA3 Putative glutamyl aminopeptidase
A0A0H2XDE9	2.39183	0.00638132	2.39413	0.00610615	tr|A0A0H2XDE9|A0A0H2XDE9_STAA3 Acetyltransferase, GNAT family
A0A0H2XGI5	0.653667	0.00978401	0.748317	0.00377733	tr|A0A0H2XGI5|A0A0H2XGI5_STAA3 NADH-dependent flavin oxidoreductase
Q2FHV1	-1.08456	0.0102261	-1.15887	0.006234	sp|Q2FHV1|ISDA_STAA3 Iron-regulated surface determinant protein A
A0A0H2XG74	0.407997	0.0106821	0.519743	0.0018643	tr|A0A0H2XG74|A0A0H2XG74_STAA3 Oxidoreductase, aldo/keto reductase family
Q2FFR1	-0.486183	0.0186452	-0.439117	0.0327606	sp|Q2FFR1|TRAP_STAA3 Signal transduction protein TRAP
A0A0H2XGW3	3.42998	0.0198278	5.05841	0.00140318	tr|A0A0H2XGW3|A0A0H2XGW3_STAA3 Carboxyl-terminal protease
Q2FDY2	0.89316	0.0223716	0.944807	0.0172426	sp|Q2FDY2|Y2462_STAA3 Putative NAD(P)H nitroreductase SAUSA300_2462
A0A0H2XE01	0.56522	0.0312486	0.601062	0.0220969	tr|A0A0H2XE01|A0A0H2XE01_STAA3 RNA polymerase sigma factor
A0A0H2XEU5	0.921253	0.0393624	-1.0841	0.0167579	tr|A0A0H2XEU5|A0A0H2XEU5_STAA3 Protein-arginine kinase activator protein
Q2FG07	-0.718577	0.0400786	-2.66038	3.20277e-07	sp|Q2FG07|ISDH_STAA3 Iron-regulated surface determinant protein H
A0A0H2XFM1	1.37696	0.0487911	2.26097	0.0023446	tr|A0A0H2XFM1|A0A0H2XFM1_STAA3 Putative DNA replication protein DnaD
